# Supplementary material for: Deficient methylation and formylation of mt-tRNAMet wobble cytosine in a patient carrying mutations in NSUN3
Source: Nat Commun. 2016 Jun 30;7:12039. doi: 10.1038/ncomms12039 (PMC4931328; doi:10.1038/ncomms12039)
Supplement: Supplementary Data 1 — Summary of NSUN3 miCLIP sites [file ncomms12039-s2.xlsx]

## Sheet: NSun3 targets
Supplementary Data 1. Summary of NSUN3 miCLIP sites
biotype	gene.name	type	exon.number	miCLIP.chr	miCLIP.stop	miCLIP.strand	r1.RPKM	r2.RPKM	r3.RPKM
lincRNA	AC005355.1	intron		chr5	133795660	+	122.4	94.3	84.5
lincRNA	AF241725.6	intron		chr21	23050375	-	72	94.3	168.9
lincRNA	CTC-513N18.6	intron		chr19	20684866	+	115.2	264	126.7
lincRNA	CTC-546K23.1	intron		chr5	120641515	+	6572.1	9599.4	3484.5
lincRNA	FTX	intron		chrX	73322782	-	36	94.3	126.7
lincRNA	RP11-11N9.4	intron		chr8	32872749	+	144	282.9	253.4
lincRNA	RP11-191L9.4	intron		chr22	48104603	-	136.8	264	126.7
lincRNA	RP11-215P8.4	intron		chr5	133795660	+	122.4	94.3	84.5
lincRNA	RP11-266O8.1	intron		chr15	94014923	-	0	75.4	84.5
lincRNA	RP11-343J18.2	intron		chr9	128908272	+	72	18.9	168.9
lincRNA	RP5-857K21.4	intron		chr1	564976	+	144	245.2	168.9
lincRNA	RP5-857K21.4	intron		chr1	564986	+	64.8	56.6	190.1
processed_transcript	RP11-562L8.1	intron		chr14	29794055	+	266.3	56.6	0
processed_transcript	RP11-896J10.3	intron		chr14	36978701	+	50.4	0	126.7
protein_coding	ABCA13	intron		chr7	48672367	+	496.7	37.7	443.5
protein_coding	AEBP2	intron		chr12	19642958	-	72	18.9	105.6
protein_coding	AFF1	intron		chr4	88037263	+	230.3	207.5	190.1
protein_coding	AFF1	intron		chr4	88037266	+	446.3	603.5	337.9
protein_coding	AGAP2	3UTR		chr12	58119118	+	79.2	94.3	211.2
protein_coding	AGPS	intron		chr2	178367159	-	403.1	75.4	232.3
protein_coding	ANKHD1-EIF4EBP3	intron		chr5	139926258	+	338.3	94.3	506.8
protein_coding	ANKHD1	intron		chr5	139926258	+	338.3	94.3	506.8
protein_coding	ANKRD17	intron		chr4	73981351	-	64.8	37.7	147.8
protein_coding	ANKRD30A	intron		chr10	37555541	-	662.2	75.4	380.1
protein_coding	ANKRD30BL	intron		chr2	133011937	-	367.1	1810.5	0
protein_coding	ANKRD30BL	intron		chr2	133012071	-	489.5	207.5	0
protein_coding	ANKRD30BL	intron		chr2	133012156	-	259.1	75.4	0
protein_coding	ANKRD30BL	intron		chr2	133012345	-	295.1	113.2	0
protein_coding	ANKRD30BL	intron		chr2	133012751	-	122.4	282.9	0
protein_coding	ANKRD30BL	intron		chr2	133012757	-	1115.7	1018.4	1562.8
protein_coding	ANKRD30BL	intron		chr2	133012776	-	50.4	94.3	0
protein_coding	ANKRD30BL	intron		chr2	133012794	-	151.2	56.6	0
protein_coding	ANKRD30BL	intron		chr2	133013165	-	388.7	94.3	0
protein_coding	ANKRD30BL	intron		chr2	133013176	-	172.8	565.8	0
protein_coding	ARRDC4	intron		chr15	98466962	-	93.6	94.3	126.7
protein_coding	ASIC2	intron		chr17	32349645	+	374.3	282.9	295.7
protein_coding	ATXN7L1	3UTR		chr7	105245516	-	28.8	113.2	168.9
protein_coding	BIRC6	intron		chr2	32760201	+	79.2	56.6	63.4
protein_coding	C10orf112	intron		chr10	20036685	+	4441.4	3545.6	9925.7
protein_coding	C7orf55	intron		chr7	139025480	+	863.8	188.6	126.7
protein_coding	C7orf55-LUC7L2	intron		chr7	139025480	+	863.8	188.6	126.7
protein_coding	CACNB4	intron		chr2	152738413	-	57.6	75.4	105.6
protein_coding	CDCA2	intron		chr8	25363739	-	532.7	414.9	316.8
protein_coding	CDH23	intron		chr10	73205604	+	136.8	132	316.8
protein_coding	CDRT4	intron		chr17	15385659	+	367.1	301.8	168.9
protein_coding	CHN1	intron		chr2	175827149	+	28.8	56.6	63.4
protein_coding	CHRNB1	intron		chr17	7356927	-	180	37.7	147.8
protein_coding	CLTA	intron		chr9	36297885	+	43.2	75.4	63.4
protein_coding	COL21A1	intron		chr6	56187646	+	316.7	226.3	528
protein_coding	COL21A1	intron		chr6	56187655	+	201.6	37.7	295.7
protein_coding	COL21A1	intron		chr6	56187663	+	165.6	37.7	549.1
protein_coding	COL21A1	intron		chr6	56187668	+	115.2	18.9	105.6
protein_coding	COL4A3BP	intron		chr5	74700114	+	1490.1	641.2	1182.6
protein_coding	CPA6	intron		chr8	68497751	-	7.2	113.2	126.7
protein_coding	CPED1	intron		chr7	120900303	-	28.8	56.6	105.6
protein_coding	CYB5R3	intron		chr22	43034732	+	50.4	0	84.5
protein_coding	DHFR	intron		chr5	79947195	-	14.4	94.3	295.7
protein_coding	DHFR	intron		chr5	79947936	-	194.4	56.6	359
protein_coding	DLG2	intron		chr11	85195031	+	122.4	132	0
protein_coding	DLG2	intron		chr11	85195155	+	280.7	75.4	0
protein_coding	DPP10	intron		chr2	115695147	-	64.8	94.3	0
protein_coding	DST	intron		chr6	56456779	+	36	94.3	168.9
protein_coding	ELL2	intron		chr5	95267498	+	72	18.9	190.1
protein_coding	ERC2	intron		chr3	56404641	-	100.8	75.4	168.9
protein_coding	ERCC1	intron		chr19	45981909	-	316.7	358.3	485.7
protein_coding	EXOC6B	intron		chr2	72485947	+	129.6	56.6	168.9
protein_coding	FAM19A1	intron		chr3	68163073	-	367.1	188.6	274.5
protein_coding	FAR1	intron		chr11	13711443	-	50.4	18.9	63.4
protein_coding	FMN2	intron		chr1	240593210	-	136.8	509.2	190.1
protein_coding	GAS7	intron		chr17	10096567	+	21.6	132	84.5
protein_coding	GDPD4	intron		chr11	77008090	+	79.2	207.5	126.7
protein_coding	GRM1	intron		chr6	146368701	+	122.4	113.2	84.5
protein_coding	GRM1	intron		chr6	146553815	+	208.8	377.2	253.4
protein_coding	GTF3C1	intron		chr16	27505719	+	79.2	56.6	21.1
protein_coding	HFM1	intron		chr1	91852826	-	50.4	339.5	0
protein_coding	HFM1	intron		chr1	91852845	-	79.2	282.9	84.5
protein_coding	HFM1	intron		chr1	91852922	-	251.9	56.6	0
protein_coding	HFM1	intron		chr1	91852936	-	187.2	414.9	0
protein_coding	HFM1	intron		chr1	91852946	-	100.8	169.7	0
protein_coding	HFM1	intron		chr1	91852974	-	489.5	188.6	549.1
protein_coding	HFM1	intron		chr1	91852997	-	619.1	433.8	570.2
protein_coding	HFM1	intron		chr1	91853033	-	79.2	18.9	105.6
protein_coding	HFM1	intron		chr1	91853041	-	201.6	282.9	0
protein_coding	HFM1	intron		chr1	91853090	-	194.4	94.3	0
protein_coding	JAK2	intron		chr9	5095195	+	21.6	113.2	105.6
protein_coding	KIAA1217	intron		chr10	24525606	-	100.8	132	0
protein_coding	KIF6	intron		chr6	39422304	+	21.6	188.6	63.4
protein_coding	LRP1B	intron		chr2	142713311	+	50.4	18.9	63.4
protein_coding	LRRC48	3UTR		chr17	17920172	+	86.4	132	0
protein_coding	LYZ	intron		chr12	69743624	-	1957.9	3357	570.2
protein_coding	MPHOSPH9	intron		chr12	123666824	-	28.8	150.9	84.5
protein_coding	NCKAP5	intron		chr2	133526536	-	122.4	75.4	147.8
protein_coding	NHSL2	intron		chrX	71305580	-	64.8	75.4	0
protein_coding	NPAS2	intron		chr2	101569835	+	475.1	207.5	633.6
protein_coding	NRGN	intron		chr11	124611659	-	878.2	452.6	0
protein_coding	NRGN	intron		chr11	124611661	-	1454.1	282.9	21.1
protein_coding	NSG1	intron		chr4	4383791	-	108	56.6	0
protein_coding	NUBPL	intron		chr14	32020924	+	381.5	56.6	126.7
protein_coding	OPA1	intron		chr3	193373569	+	2418.6	2791.2	1478.3
protein_coding	OR51E2	intron		chr11	4708540	+	878.2	622.4	760.3
protein_coding	PCCA	intron		chr13	100851198	-	158.4	150.9	63.4
protein_coding	PDE3A	intron		chr12	20704372	+	295.1	113.2	274.5
protein_coding	PDE3A	intron		chr12	20704383	+	748.6	169.7	633.6
protein_coding	PDE3A	intron		chr12	20704397	+	338.3	188.6	0
protein_coding	PDE3A	intron		chr12	20704411	+	1742	1980.2	485.7
protein_coding	PDE3A	intron		chr12	20704416	+	115.2	75.4	0
protein_coding	PDE4D	intron		chr5	58317812	+	64.8	0	316.8
protein_coding	PEAK1	intron		chr15	77488708	-	122.4	320.6	126.7
protein_coding	PECR	intron		chr2	216932948	+	201.6	132	443.5
protein_coding	PID1	intron		chr2	230045521	-	575.9	0	1605
protein_coding	PID1	intron		chr2	230045601	-	86.4	150.9	570.2
protein_coding	PID1	intron		chr2	230045606	-	151.2	0	528
protein_coding	PID1	intron		chr2	230045610	-	1878.8	678.9	528
protein_coding	POM121L2	intron		chr6	27271637	-	403.1	18.9	316.8
protein_coding	PPHLN1	intron		chr12	42637898	+	36	75.4	84.5
protein_coding	PRSS12	intron		chr4	119262116	-	403.1	509.2	443.5
protein_coding	PXDNL	intron		chr8	52342269	-	100.8	0	105.6
protein_coding	RGS3	intron		chr9	116246602	+	43.2	94.3	105.6
protein_coding	RHOBTB1	intron		chr10	62680729	-	122.4	264	316.8
protein_coding	RHOT1	intron		chr17	30511454	-	79.2	56.6	0
protein_coding	RORA	intron		chr15	61239884	+	43.2	94.3	105.6
protein_coding	RUNX1	intron		chr21	36858188	+	1079.8	113.2	0
protein_coding	SAMD4A	intron		chr14	55138770	-	115.2	339.5	337.9
protein_coding	SCUBE2	intron		chr11	9090173	-	64.8	18.9	105.6
protein_coding	SEC62	intron		chr3	169690391	-	216	433.8	485.7
protein_coding	SFTA3	intron		chr14	36978701	+	50.4	0	126.7
protein_coding	SGPL1	intron		chr10	72577390	+	2670.6	1735.1	1161.5
protein_coding	SHISA9	intron		chr16	13167844	-	237.5	132	63.4
protein_coding	SLC38A6	intron		chr14	61510443	-	79.2	132	63.4
protein_coding	SLC39A11	intron		chr17	70843540	+	590.3	264	190.1
protein_coding	SLC47A1	intron		chr17	19411532	+	410.3	735.5	549.1
protein_coding	SLCO5A1	intron		chr8	70602400	-	7.2	94.3	401.3
protein_coding	SLCO5A1	intron		chr8	70602409	-	36	56.6	633.6
protein_coding	SMCHD1	intron		chr18	2678837	-	43.2	132	84.5
protein_coding	SOS1	intron		chr2	39306654	-	21.6	75.4	84.5
protein_coding	SPOCK3	intron		chr4	167794973	-	108	18.9	63.4
protein_coding	SRA1	intron		chr5	139926258	+	338.3	94.3	506.8
protein_coding	STRN3	intron		chr14	31402484	+	115.2	75.4	295.7
protein_coding	TADA2A	intron		chr17	35802322	-	43.2	113.2	63.4
protein_coding	TAF3	intron		chr10	7940508	+	57.6	94.3	105.6
protein_coding	TAF4B	intron		chr18	23897011	-	367.1	320.6	253.4
protein_coding	TECPR2	intron		chr14	102849769	-	36	282.9	105.6
protein_coding	THBS2	intron		chr6	169636290	+	72	113.2	126.7
protein_coding	TMED5	intron		chr1	93621120	-	208.8	282.9	0
protein_coding	TMTC2	intron		chr12	83398558	-	86.4	56.6	0
protein_coding	TVP23C-CDRT4	intron		chr17	15385659	+	367.1	301.8	168.9
protein_coding	TVP23C	intron		chr17	15385659	+	367.1	301.8	168.9
protein_coding	UBAP2	intron		chr9	33975427	+	108	150.9	42.2
protein_coding	UNC45B	intron		chr17	33478184	-	72	848.7	0
protein_coding	UNC45B	intron		chr17	33478275	-	345.5	132	0
protein_coding	UNC45B	intron		chr17	33478333	-	100.8	0	84.5
protein_coding	UTP23	intron		chr8	117825401	+	453.5	320.6	147.8
protein_coding	VPS13B	intron		chr8	100508140	-	180	226.3	612.4
protein_coding	WSB1	intron		chr17	25627738	-	36	56.6	211.2
protein_coding	XPNPEP1	intron		chr10	111677865	+	64.8	264	147.8
protein_coding	ZNF28	intron		chr19	53358963	-	108	169.7	0
protein_coding	ZNF468	intron		chr19	53358963	-	108	169.7	0
protein_coding	ZSWIM5	intron		chr1	45605392	-	57.6	56.6	105.6
miRNA	AC008738.2	exon	1	chr19	33668024	+	244.7	132	0
miRNA	AC079949.1	exon	1	chr12	127650635	-	158.4	94.3	316.8
miRNA	AC079949.1	exon	1	chr12	127650636	-	93.6	207.5	0
misc_RNA	VTRNA1-3	exon	1	chr5	140105767	+	259.1	1414.5	0
misc_RNA	VTRNA1-3	exon	1	chr5	140105819	+	871	18.9	1541.6
Mt_rRNA	MT-RNR1	exon	1	chrM	1011	+	115.2	56.6	0
Mt_rRNA	MT-RNR1	exon	1	chrM	1261	+	158.4	0	464.6
Mt_rRNA	MT-RNR1	exon	1	chrM	1378	+	1317.3	1659.6	992.6
Mt_rRNA	MT-RNR1	exon	1	chrM	1396	+	352.7	150.9	84.5
Mt_rRNA	MT-RNR1	exon	1	chrM	1534	+	403.1	320.6	1309.3
Mt_rRNA	MT-RNR1	exon	1	chrM	694	+	136.8	18.9	718
Mt_rRNA	MT-RNR1	exon	1	chrM	713	+	50.4	113.2	0
Mt_rRNA	MT-RNR1	exon	1	chrM	737	+	172.8	94.3	0
Mt_rRNA	MT-RNR1	exon	1	chrM	806	+	129.6	75.4	0
Mt_rRNA	MT-RNR1	exon	1	chrM	808	+	100.8	0	1246
Mt_rRNA	MT-RNR1	exon	1	chrM	906	+	237.5	528.1	0
Mt_rRNA	MT-RNR1	exon	1	chrM	908	+	748.6	471.5	0
Mt_rRNA	MT-RNR1	exon	1	chrM	917	+	2195.5	1810.5	971.4
Mt_rRNA	MT-RNR1	exon	1	chrM	922	+	4880.5	2168.8	4456
Mt_rRNA	MT-RNR1	exon	1	chrM	932	+	251.9	245.2	654.7
Mt_rRNA	MT-RNR1	exon	1	chrM	956	+	367.1	358.3	63.4
Mt_rRNA	MT-RNR1	exon	1	chrM	957	+	309.5	132	0
Mt_rRNA	MT-RNR1	exon	1	chrM	958	+	194.4	320.6	0
Mt_rRNA	MT-RNR1	exon	1	chrM	959	+	8126.9	7751.2	4920.6
Mt_rRNA	MT-RNR1	exon	1	chrM	960	+	1418.1	3262.7	2196.3
Mt_rRNA	MT-RNR2	exon	1	chrM	1691	+	172.8	113.2	0
Mt_rRNA	MT-RNR2	exon	1	chrM	1703	+	144	75.4	0
Mt_rRNA	MT-RNR2	exon	1	chrM	1706	+	172.8	509.2	359
Mt_rRNA	MT-RNR2	exon	1	chrM	1707	+	165.6	56.6	21.1
Mt_rRNA	MT-RNR2	exon	1	chrM	1732	+	72	75.4	0
Mt_rRNA	MT-RNR2	exon	1	chrM	1733	+	115.2	56.6	0
Mt_rRNA	MT-RNR2	exon	1	chrM	1734	+	5233.2	6808.2	4012.5
Mt_rRNA	MT-RNR2	exon	1	chrM	1813	+	122.4	169.7	211.2
Mt_rRNA	MT-RNR2	exon	1	chrM	2067	+	50.4	150.9	0
Mt_rRNA	MT-RNR2	exon	1	chrM	2206	+	547.1	207.5	0
Mt_rRNA	MT-RNR2	exon	1	chrM	2215	+	79.2	56.6	126.7
Mt_rRNA	MT-RNR2	exon	1	chrM	2219	+	431.9	207.5	0
Mt_rRNA	MT-RNR2	exon	1	chrM	2221	+	136.8	113.2	0
Mt_rRNA	MT-RNR2	exon	1	chrM	2236	+	964.6	1188.1	528
Mt_rRNA	MT-RNR2	exon	1	chrM	2259	+	86.4	94.3	0
Mt_rRNA	MT-RNR2	exon	1	chrM	2334	+	72	56.6	0
Mt_rRNA	MT-RNR2	exon	1	chrM	2359	+	57.6	56.6	0
Mt_rRNA	MT-RNR2	exon	1	chrM	2380	+	122.4	113.2	0
Mt_rRNA	MT-RNR2	exon	1	chrM	2397	+	100.8	169.7	0
Mt_rRNA	MT-RNR2	exon	1	chrM	2400	+	144	94.3	0
Mt_rRNA	MT-RNR2	exon	1	chrM	2428	+	122.4	546.9	0
Mt_rRNA	MT-RNR2	exon	1	chrM	2526	+	100.8	546.9	0
Mt_rRNA	MT-RNR2	exon	1	chrM	2540	+	158.4	113.2	0
Mt_rRNA	MT-RNR2	exon	1	chrM	2549	+	503.9	414.9	105.6
Mt_rRNA	MT-RNR2	exon	1	chrM	2555	+	64.8	0	401.3
Mt_rRNA	MT-RNR2	exon	1	chrM	2557	+	266.3	37.7	1055.9
Mt_rRNA	MT-RNR2	exon	1	chrM	2772	+	122.4	132	0
Mt_rRNA	MT-RNR2	exon	1	chrM	2789	+	172.8	0	802.5
Mt_rRNA	MT-RNR2	exon	1	chrM	2836	+	237.5	433.8	0
Mt_rRNA	MT-RNR2	exon	1	chrM	2868	+	100.8	75.4	0
Mt_rRNA	MT-RNR2	exon	1	chrM	2962	+	2850.5	5393.8	2492
Mt_rRNA	MT-RNR2	exon	1	chrM	3057	+	2346.7	2508.3	1182.6
Mt_rRNA	MT-RNR2	exon	1	chrM	3110	+	460.7	94.3	0
Mt_rRNA	MT-RNR2	exon	1	chrM	3117	+	237.5	94.3	0
Mt_rRNA	MT-RNR2	exon	1	chrM	3121	+	79.2	282.9	0
Mt_rRNA	MT-RNR2	exon	1	chrM	3157	+	770.2	113.2	0
Mt_rRNA	MT-RNR2	exon	1	chrM	3187	+	403.1	94.3	0
Mt_rRNA	MT-RNR2	exon	1	chrM	3192	+	57.6	150.9	63.4
Mt_tRNA	MT-TE	exon	1	chrM	14717	+	115.2	207.5	591.3
Mt_tRNA	MT-TE	exon	1	chrM	14720	+	86.4	75.4	0
Mt_tRNA	MT-TF	exon	1	chrM	592	+	943	301.8	0
Mt_tRNA	MT-TF	exon	1	chrM	595	+	2497.8	848.7	929.2
Mt_tRNA	MT-TF	exon	1	chrM	597	+	115.2	150.9	464.6
Mt_tRNA	MT-TF	exon	1	chrM	602	+	115.2	0	316.8
Mt_tRNA	MT-TF	exon	1	chrM	609	+	683.8	245.2	0
Mt_tRNA	MT-TG	exon	1	chrM	10012	+	93.6	226.3	0
Mt_tRNA	MT-TG	exon	1	chrM	10013	+	158.4	0	633.6
Mt_tRNA	MT-TG	exon	1	chrM	10019	+	108	188.6	506.8
Mt_tRNA	MT-TG	exon	1	chrM	10023	+	6226.6	3847.3	4139.2
Mt_tRNA	MT-TG	exon	1	chrM	10030	+	223.1	75.4	0
Mt_tRNA	MT-TG	exon	1	chrM	9992	+	5413.1	1433.3	1921.8
Mt_tRNA	MT-TL1	exon	1	chrM	3240	+	9746.5	3507.8	10960.5
Mt_tRNA	MT-TL1	exon	1	chrM	3247	+	5031.6	3677.6	2048.5
Mt_tRNA	MT-TL1	exon	1	chrM	3254	+	273.5	75.4	0
Mt_tRNA	MT-TL1	exon	1	chrM	3256	+	79.2	56.6	0
Mt_tRNA	MT-TL1	exon	1	chrM	3263	+	482.3	150.9	168.9
Mt_tRNA	MT-TL1	exon	1	chrM	3270	+	489.5	188.6	337.9
Mt_tRNA	MT-TL2	exon	1	chrM	12281	+	806.2	56.6	274.5
Mt_tRNA	MT-TL2	exon	1	chrM	12284	+	129.6	0	147.8
Mt_tRNA	MT-TM	exon	1	chrM	4426	+	10394.4	12220.9	2639.8
Mt_tRNA	MT-TM	exon	1	chrM	4437	+	7723.8	11862.6	5258.5
Mt_tRNA	MT-TM	exon	1	chrM	4438	+	9329	14012.5	5680.9
Mt_tRNA	MT-TM	exon	1	chrM	4439	+	37827.3	43470.9	24307.3
Mt_tRNA	MT-TM	exon	1	chrM	4456	+	158.4	132	0
Mt_tRNA	MT-TP	exon	1	chrM	15957	+	1418.1	716.7	1942.9
Mt_tRNA	MT-TP	exon	1	chrM	15977	+	122.4	188.6	0
Mt_tRNA	MT-TP	exon	1	chrM	15978	+	50.4	377.2	0
Mt_tRNA	MT-TP	exon	1	chrM	15986	-	251.9	452.6	0
Mt_tRNA	MT-TP	exon	1	chrM	15991	+	712.6	1414.5	1626.1
Mt_tRNA	MT-TP	exon	1	chrM	16000	-	64.8	188.6	612.4
Mt_tRNA	MT-TP	exon	1	chrM	16004	+	86.4	37.7	739.1
Mt_tRNA	MT-TS2	exon	1	chrM	12216	+	93.6	113.2	0
Mt_tRNA	MT-TS2	exon	1	chrM	12218	+	10473.6	16162.5	6863.5
Mt_tRNA	MT-TT	exon	1	chrM	15917	+	2649	1904.8	1246
Mt_tRNA	MT-TT	exon	1	chrM	15920	-	640.7	188.6	633.6
Mt_tRNA	MT-TT	exon	1	chrM	15952	+	2245.9	226.3	549.1
Mt_tRNA	MT-TY	exon	1	chrM	5856	-	1756.4	1904.8	1858.4
protein_coding	MAP1LC3B	exon	1	chr16	87417641	-	50.4	94.3	0
protein_coding	MT-ATP6	exon	1	chrM	8662	+	259.1	94.3	0
protein_coding	MT-ATP6	exon	1	chrM	8703	+	1274.1	1339	1520.5
protein_coding	MT-ATP6	exon	1	chrM	8714	+	151.2	56.6	232.3
protein_coding	MT-ATP6	exon	1	chrM	8917	+	151.2	37.7	718
protein_coding	MT-ATP6	exon	1	chrM	8927	+	273.5	282.9	0
protein_coding	MT-ATP6	exon	1	chrM	9036	+	122.4	132	0
protein_coding	MT-ATP6	exon	1	chrM	9061	+	144	301.8	0
protein_coding	MT-ATP6	exon	1	chrM	9147	+	28.8	56.6	464.6
protein_coding	MT-ATP6	exon	1	chrM	9154	+	86.4	377.2	0
protein_coding	MT-ATP6	exon	1	chrM	9159	+	79.2	207.5	380.1
protein_coding	MT-ATP8	exon	1	chrM	8457	+	2123.5	754.4	401.3
protein_coding	MT-ATP8	exon	1	chrM	8488	+	2008.3	1471	1055.9
protein_coding	MT-ATP8	exon	1	chrM	8515	+	129.6	1244.7	0
protein_coding	MT-ATP8	exon	1	chrM	8523	+	115.2	339.5	0
protein_coding	MT-CO1	exon	1	chrM	6009	+	129.6	94.3	0
protein_coding	MT-CO1	exon	1	chrM	6015	+	331.1	414.9	0
protein_coding	MT-CO1	exon	1	chrM	6237	+	57.6	113.2	0
protein_coding	MT-CO1	exon	1	chrM	6244	+	79.2	56.6	0
protein_coding	MT-CO1	exon	1	chrM	6247	+	453.5	264	0
protein_coding	MT-CO1	exon	1	chrM	6274	+	122.4	188.6	0
protein_coding	MT-CO1	exon	1	chrM	6296	+	1410.9	3960.5	865.9
protein_coding	MT-CO1	exon	1	chrM	6464	+	79.2	113.2	0
protein_coding	MT-CO1	exon	1	chrM	6468	+	309.5	188.6	0
protein_coding	MT-CO1	exon	1	chrM	6475	+	280.7	792.1	0
protein_coding	MT-CO1	exon	1	chrM	6478	+	431.9	264	0
protein_coding	MT-CO1	exon	1	chrM	6486	+	230.3	320.6	0
protein_coding	MT-CO1	exon	1	chrM	6492	+	151.2	169.7	0
protein_coding	MT-CO1	exon	1	chrM	6551	+	417.5	735.5	1034.8
protein_coding	MT-CO1	exon	1	chrM	6553	+	1137.3	924.1	0
protein_coding	MT-CO1	exon	1	chrM	6554	+	230.3	94.3	0
protein_coding	MT-CO1	exon	1	chrM	6556	+	1893.2	396	908.1
protein_coding	MT-CO1	exon	1	chrM	6568	+	410.3	358.3	443.5
protein_coding	MT-CO1	exon	1	chrM	6569	+	352.7	1150.4	42.2
protein_coding	MT-CO1	exon	1	chrM	6623	+	194.4	37.7	654.7
protein_coding	MT-CO1	exon	1	chrM	6625	+	122.4	169.7	0
protein_coding	MT-CO1	exon	1	chrM	6639	+	496.7	169.7	0
protein_coding	MT-CO1	exon	1	chrM	6927	+	50.4	169.7	0
protein_coding	MT-CO1	exon	1	chrM	7010	+	72	94.3	0
protein_coding	MT-CO1	exon	1	chrM	7246	+	64.8	132	0
protein_coding	MT-CO1	exon	1	chrM	7247	+	79.2	226.3	359
protein_coding	MT-CO1	exon	1	chrM	7249	+	216	150.9	147.8
protein_coding	MT-CO1	exon	1	chrM	7313	+	172.8	528.1	0
protein_coding	MT-CO2	exon	1	chrM	7629	+	115.2	94.3	0
protein_coding	MT-CO2	exon	1	chrM	7868	+	64.8	301.8	0
protein_coding	MT-CO2	exon	1	chrM	7889	+	129.6	245.2	0
protein_coding	MT-CO2	exon	1	chrM	7892	+	424.7	414.9	126.7
protein_coding	MT-CO2	exon	1	chrM	7906	+	2605.8	1735.1	485.7
protein_coding	MT-CO2	exon	1	chrM	7991	+	2721	4903.4	5554.1
protein_coding	MT-CO2	exon	1	chrM	7996	+	359.9	584.6	0
protein_coding	MT-CO2	exon	1	chrM	8002	+	273.5	226.3	274.5
protein_coding	MT-CO2	exon	1	chrM	8006	+	122.4	18.9	295.7
protein_coding	MT-CO2	exon	1	chrM	8015	+	108	0	865.9
protein_coding	MT-CO2	exon	1	chrM	8049	+	216	56.6	0
protein_coding	MT-CO2	exon	1	chrM	8054	+	1893.2	546.9	2428.6
protein_coding	MT-CO2	exon	1	chrM	8145	+	7.2	414.9	1541.6
protein_coding	MT-CO2	exon	1	chrM	8161	+	36	188.6	401.3
protein_coding	MT-CO2	exon	1	chrM	8168	+	57.6	320.6	0
protein_coding	MT-CO2	exon	1	chrM	8190	+	417.5	735.5	0
protein_coding	MT-CO3	exon	1	chrM	9245	+	79.2	584.6	126.7
protein_coding	MT-CO3	exon	1	chrM	9250	+	129.6	339.5	0
protein_coding	MT-CO3	exon	1	chrM	9323	+	323.9	94.3	0
protein_coding	MT-CO3	exon	1	chrM	9424	+	115.2	75.4	0
protein_coding	MT-CO3	exon	1	chrM	9432	+	295.1	584.6	0
protein_coding	MT-CO3	exon	1	chrM	9513	+	568.7	94.3	0
protein_coding	MT-CO3	exon	1	chrM	9515	+	669.4	396	316.8
protein_coding	MT-CO3	exon	1	chrM	9518	+	597.5	245.2	0
protein_coding	MT-CO3	exon	1	chrM	9521	+	597.5	396	295.7
protein_coding	MT-CO3	exon	1	chrM	9526	+	122.4	132	63.4
protein_coding	MT-CO3	exon	1	chrM	9529	+	108	113.2	0
protein_coding	MT-CO3	exon	1	chrM	9535	+	0	94.3	63.4
protein_coding	MT-CO3	exon	1	chrM	9536	+	64.8	18.9	126.7
protein_coding	MT-CO3	exon	1	chrM	9537	+	1562	1640.8	929.2
protein_coding	MT-CO3	exon	1	chrM	9540	+	287.9	339.5	63.4
protein_coding	MT-CO3	exon	1	chrM	9607	+	93.6	245.2	0
protein_coding	MT-CO3	exon	1	chrM	9735	+	122.4	207.5	0
protein_coding	MT-CO3	exon	1	chrM	9742	+	223.1	169.7	0
protein_coding	MT-CO3	exon	1	chrM	9767	+	266.3	169.7	696.9
protein_coding	MT-CO3	exon	1	chrM	9816	+	50.4	75.4	0
protein_coding	MT-CO3	exon	1	chrM	9917	+	57.6	358.3	0
protein_coding	MT-CYB	exon	1	chrM	14812	+	194.4	132	0
protein_coding	MT-CYB	exon	1	chrM	14817	+	100.8	75.4	0
protein_coding	MT-CYB	exon	1	chrM	14827	+	323.9	188.6	0
protein_coding	MT-CYB	exon	1	chrM	14832	+	144	56.6	0
protein_coding	MT-CYB	exon	1	chrM	14852	+	302.3	75.4	0
protein_coding	MT-CYB	exon	1	chrM	14855	+	309.5	75.4	0
protein_coding	MT-CYB	exon	1	chrM	15022	+	410.3	169.7	0
protein_coding	MT-CYB	exon	1	chrM	15037	+	395.9	848.7	0
protein_coding	MT-CYB	exon	1	chrM	15130	+	100.8	358.3	992.6
protein_coding	MT-CYB	exon	1	chrM	15155	+	57.6	113.2	0
protein_coding	MT-CYB	exon	1	chrM	15162	+	1922	660.1	0
protein_coding	MT-CYB	exon	1	chrM	15177	+	683.8	565.8	0
protein_coding	MT-CYB	exon	1	chrM	15186	+	626.3	678.9	1267.1
protein_coding	MT-CYB	exon	1	chrM	15190	+	136.8	94.3	168.9
protein_coding	MT-CYB	exon	1	chrM	15194	+	208.8	56.6	126.7
protein_coding	MT-CYB	exon	1	chrM	15207	+	2159.5	1923.7	42.2
protein_coding	MT-CYB	exon	1	chrM	15230	+	100.8	0	443.5
protein_coding	MT-CYB	exon	1	chrM	15252	+	180	113.2	0
protein_coding	MT-CYB	exon	1	chrM	15332	+	86.4	0	147.8
protein_coding	MT-CYB	exon	1	chrM	15367	+	144	56.6	295.7
protein_coding	MT-CYB	exon	1	chrM	15370	+	50.4	94.3	718
protein_coding	MT-CYB	exon	1	chrM	15371	+	64.8	0	211.2
protein_coding	MT-CYB	exon	1	chrM	15386	+	1094.1	1037.3	950.3
protein_coding	MT-CYB	exon	1	chrM	15411	+	79.2	94.3	0
protein_coding	MT-CYB	exon	1	chrM	15485	+	64.8	56.6	0
protein_coding	MT-CYB	exon	1	chrM	15504	+	475.1	1584.2	0
protein_coding	MT-CYB	exon	1	chrM	15516	+	115.2	207.5	443.5
protein_coding	MT-CYB	exon	1	chrM	15529	+	108	188.6	0
protein_coding	MT-CYB	exon	1	chrM	15545	+	64.8	509.2	0
protein_coding	MT-CYB	exon	1	chrM	15600	+	108	113.2	0
protein_coding	MT-CYB	exon	1	chrM	15604	+	316.7	75.4	232.3
protein_coding	MT-CYB	exon	1	chrM	15637	+	115.2	94.3	0
protein_coding	MT-CYB	exon	1	chrM	15702	+	345.5	188.6	1562.8
protein_coding	MT-CYB	exon	1	chrM	15710	+	144	150.9	0
protein_coding	MT-CYB	exon	1	chrM	15790	+	259.1	113.2	0
protein_coding	MT-CYB	exon	1	chrM	15857	+	86.4	339.5	274.5
protein_coding	MT-ND1	exon	1	chrM	3342	+	302.3	188.6	0
protein_coding	MT-ND1	exon	1	chrM	3417	+	2512.2	1999.1	1499.4
protein_coding	MT-ND1	exon	1	chrM	3420	+	144	132	0
protein_coding	MT-ND1	exon	1	chrM	3462	+	93.6	150.9	0
protein_coding	MT-ND1	exon	1	chrM	3576	+	1173.3	773.2	929.2
protein_coding	MT-ND1	exon	1	chrM	3613	+	79.2	264	0
protein_coding	MT-ND1	exon	1	chrM	3870	+	359.9	0	718
protein_coding	MT-ND1	exon	1	chrM	3874	+	6276.9	1414.5	2660.9
protein_coding	MT-ND1	exon	1	chrM	3878	+	885.4	282.9	1689.5
protein_coding	MT-ND1	exon	1	chrM	3889	+	50.4	188.6	0
protein_coding	MT-ND1	exon	1	chrM	3893	+	93.6	264	0
protein_coding	MT-ND1	exon	1	chrM	3904	+	29923.5	29779	25722.3
protein_coding	MT-ND1	exon	1	chrM	3908	+	194.4	56.6	0
protein_coding	MT-ND1	exon	1	chrM	3909	+	230.3	339.5	464.6
protein_coding	MT-ND2	exon	1	chrM	4827	+	928.6	735.5	654.7
protein_coding	MT-ND2	exon	1	chrM	4892	+	57.6	0	464.6
protein_coding	MT-ND2	exon	1	chrM	4989	+	108	75.4	190.1
protein_coding	MT-ND2	exon	1	chrM	5025	+	165.6	56.6	0
protein_coding	MT-ND2	exon	1	chrM	5387	+	64.8	132	0
protein_coding	MT-ND2	exon	1	chrM	5459	+	93.6	94.3	0
protein_coding	MT-ND3	exon	1	chrM	10160	+	295.1	245.2	253.4
protein_coding	MT-ND3	exon	1	chrM	10165	+	1158.9	1263.6	654.7
protein_coding	MT-ND3	exon	1	chrM	10186	+	669.4	528.1	1224.9
protein_coding	MT-ND3	exon	1	chrM	10207	+	410.3	188.6	0
protein_coding	MT-ND3	exon	1	chrM	10211	+	165.6	37.7	274.5
protein_coding	MT-ND3	exon	1	chrM	10214	+	5564.3	3677.6	5385.2
protein_coding	MT-ND4	exon	1	chrM	10920	+	79.2	56.6	253.4
protein_coding	MT-ND4	exon	1	chrM	10961	+	100.8	0	316.8
protein_coding	MT-ND4	exon	1	chrM	10976	+	7.2	94.3	232.3
protein_coding	MT-ND4	exon	1	chrM	11063	+	86.4	75.4	0
protein_coding	MT-ND4	exon	1	chrM	11143	+	136.8	1282.4	0
protein_coding	MT-ND4	exon	1	chrM	11207	+	57.6	75.4	0
protein_coding	MT-ND4	exon	1	chrM	11212	+	100.8	132	0
protein_coding	MT-ND4	exon	1	chrM	11217	+	129.6	113.2	0
protein_coding	MT-ND4	exon	1	chrM	11219	+	72	56.6	84.5
protein_coding	MT-ND4	exon	1	chrM	11231	+	1605.2	2018	337.9
protein_coding	MT-ND4	exon	1	chrM	11396	+	251.9	169.7	760.3
protein_coding	MT-ND4	exon	1	chrM	11398	+	144	301.8	0
protein_coding	MT-ND4	exon	1	chrM	11430	+	338.3	490.3	0
protein_coding	MT-ND4	exon	1	chrM	11431	+	331.1	509.2	0
protein_coding	MT-ND4	exon	1	chrM	11464	+	237.5	188.6	0
protein_coding	MT-ND4	exon	1	chrM	11516	+	194.4	226.3	549.1
protein_coding	MT-ND4	exon	1	chrM	11539	+	115.2	339.5	0
protein_coding	MT-ND4	exon	1	chrM	11773	+	50.4	94.3	0
protein_coding	MT-ND4	exon	1	chrM	11817	+	367.1	792.1	0
protein_coding	MT-ND4	exon	1	chrM	11872	+	64.8	113.2	0
protein_coding	MT-ND4	exon	1	chrM	11997	+	93.6	150.9	0
protein_coding	MT-ND4	exon	1	chrM	12073	+	64.8	75.4	0
protein_coding	MT-ND4	exon	1	chrM	12087	+	86.4	94.3	21.1
protein_coding	MT-ND4	exon	1	chrM	12088	+	619.1	94.3	42.2
protein_coding	MT-ND4L	exon	1	chrM	10623	+	345.5	245.2	0
protein_coding	MT-ND4L	exon	1	chrM	10655	+	417.5	716.7	1055.9
protein_coding	MT-ND4L	exon	1	chrM	10720	+	50.4	56.6	0
protein_coding	MT-ND5	exon	1	chrM	12389	+	57.6	132	0
protein_coding	MT-ND5	exon	1	chrM	12436	+	187.2	94.3	0
protein_coding	MT-ND5	exon	1	chrM	12450	+	64.8	245.2	0
protein_coding	MT-ND5	exon	1	chrM	12550	+	172.8	94.3	274.5
protein_coding	MT-ND5	exon	1	chrM	12594	+	295.1	980.7	1182.6
protein_coding	MT-ND5	exon	1	chrM	12671	+	72	94.3	0
protein_coding	MT-ND5	exon	1	chrM	12717	+	216	358.3	0
protein_coding	MT-ND5	exon	1	chrM	12750	+	0	433.8	253.4
protein_coding	MT-ND5	exon	1	chrM	12759	+	151.2	0	760.3
protein_coding	MT-ND5	exon	1	chrM	12929	+	57.6	207.5	0
protein_coding	MT-ND5	exon	1	chrM	13012	+	885.4	433.8	528
protein_coding	MT-ND5	exon	1	chrM	13044	+	79.2	169.7	0
protein_coding	MT-ND5	exon	1	chrM	13061	+	172.8	94.3	295.7
protein_coding	MT-ND5	exon	1	chrM	13132	+	64.8	113.2	0
protein_coding	MT-ND5	exon	1	chrM	13431	+	194.4	188.6	0
protein_coding	MT-ND5	exon	1	chrM	13458	+	43.2	94.3	168.9
protein_coding	MT-ND5	exon	1	chrM	13680	+	489.5	113.2	0
protein_coding	MT-ND5	exon	1	chrM	13695	+	1130.1	1471	0
protein_coding	MT-ND5	exon	1	chrM	13950	+	86.4	56.6	0
protein_coding	MT-ND5	exon	1	chrM	13984	+	374.3	113.2	401.3
protein_coding	MT-ND5	exon	1	chrM	14074	+	165.6	377.2	0
protein_coding	MT-ND6	exon	1	chrM	14360	+	64.8	56.6	0
protein_coding	MT-ND6	exon	1	chrM	14368	+	907	546.9	0
protein_coding	MT-ND6	exon	1	chrM	14373	+	64.8	207.5	485.7
protein_coding	MT-ND6	exon	1	chrM	14376	+	388.7	0	1562.8
protein_coding	MT-ND6	exon	1	chrM	14380	+	655	207.5	0
protein_coding	MT-ND6	exon	1	chrM	14383	+	1698.8	1169.3	0
protein_coding	MT-ND6	exon	1	chrM	14385	+	273.5	132	0
protein_coding	MT-ND6	exon	1	chrM	14389	+	108	716.7	2090.7
protein_coding	MT-ND6	exon	1	chrM	14394	+	3217.7	1697.3	274.5
protein_coding	MT-ND6	exon	1	chrM	14400	+	3052.1	1376.7	0
protein_coding	MT-ND6	exon	1	chrM	14402	+	1799.6	3451.3	3569
protein_coding	MT-ND6	exon	1	chrM	14443	+	122.4	113.2	0
protein_coding	MT-ND6	exon	1	chrM	14448	+	144	414.9	147.8
protein_coding	MT-ND6	exon	1	chrM	14471	+	57.6	0	295.7
protein_coding	MT-ND6	exon	1	chrM	14472	+	93.6	0	549.1
protein_coding	MT-ND6	exon	1	chrM	14485	+	100.8	264	0
protein_coding	MT-ND6	exon	1	chrM	14632	+	122.4	94.3	63.4
protein_coding	MT-ND6	exon	1	chrM	14650	+	216	169.7	633.6
protein_coding	MT-ND6	exon	1	chrM	14653	+	72	169.7	528
protein_coding	MT-ND6	exon	1	chrM	14659	+	57.6	169.7	718
rRNA	RNA5-8SP6	exon	1	chrY	10037838	+	129.6	490.3	0
rRNA	RNA5-8SP6	exon	1	chrY	10037852	+	0	75.4	168.9
rRNA	RNA5SP42	exon	1	chr1	34578588	+	0	75.4	105.6
tRNA	chr12.tRNA6-TrpCCA	tRNA	1	chr12	98898068	+	115.2	150.9	0
tRNA	chr14.tRNA12-PseudoTTT	tRNA	1	chr14	74055562	-	122.4	150.9	0
tRNA	chr15.tRNA4-ArgTCG	tRNA	1	chr15	89878338	+	1756.4	471.5	21.1
tRNA	chr15.tRNA4-ArgTCG	tRNA	1	chr15	89878343	+	4283	1527.6	3442.3
tRNA	chr15.tRNA9-HisGTG	tRNA	1	chr15	45490805	-	827.8	75.4	823.6
tRNA	chr16.tRNA22-MetCAT	tRNA	1	chr16	87417641	-	50.4	94.3	0
tRNA	chr17.tRNA12-TrpCCA	tRNA	1	chr17	19411532	+	410.3	735.5	549.1
tRNA	chr17.tRNA16-GlnTTG	tRNA	1	chr17	47269949	+	1252.5	0	1816.2
tRNA	chr17.tRNA20-MetCAT	tRNA	1	chr17	80452609	-	403.1	264	190.1
tRNA	chr17.tRNA20-MetCAT	tRNA	1	chr17	80452622	-	568.7	320.6	401.3
tRNA	chr17.tRNA23-ArgCCG	tRNA	1	chr17	66016046	-	165.6	264	0
tRNA	chr19.tRNA4-ThrAGT	tRNA	1	chr19	33668024	+	244.7	132	0
tRNA	chr19.tRNA8-SeCTCA	tRNA	1	chr19	45981909	-	316.7	358.3	485.7
tRNA	chr1.tRNA32-MetCAT	tRNA	1	chr1	153643772	+	10408.8	5242.9	4244.8
tRNA	chr1.tRNA32-MetCAT	tRNA	1	chr1	153643780	+	2447.4	678.9	887
tRNA	chr1.tRNA32-MetCAT	tRNA	1	chr1	153643785	+	165432	231254	252217
tRNA	chr1.tRNA32-MetCAT	tRNA	1	chr1	153643786	+	1108.5	716.7	485.7
tRNA	chr1.tRNA32-MetCAT	tRNA	1	chr1	153643789	+	1461.3	1357.9	3590.1
tRNA	chr1.tRNA32-MetCAT	tRNA	1	chr1	153643790	+	86.4	75.4	42.2
tRNA	chr6.tRNA100-LeuCAA	tRNA	1	chr6	28864012	-	345.5	18.9	232.3
tRNA	chr6.tRNA141-LeuCAA	tRNA	1	chr6	27570360	-	345.5	0	443.5
tRNA	chr6.tRNA142-MetCAT	tRNA	1	chr6	27560612	-	4866.1	6167	3505.7
tRNA	chr6.tRNA150-MetCAT	tRNA	1	chr6	27300776	-	1180.5	1131.6	1816.2
tRNA	chr6.tRNA150-MetCAT	tRNA	1	chr6	27300789	-	323.9	282.9	485.7
tRNA	chr6.tRNA151-ThrCGT	tRNA	1	chr6	27271637	-	403.1	18.9	316.8
tRNA	chr6.tRNA155-LeuTAA	tRNA	1	chr6	27198351	-	50.4	113.2	0
tRNA	chr6.tRNA169-MetCAT	tRNA	1	chr6	26330541	-	3484	2885.5	2534.2
tRNA	chr6.tRNA169-MetCAT	tRNA	1	chr6	26330546	-	64.8	75.4	0
tRNA	chr6.tRNA169-MetCAT	tRNA	1	chr6	26330554	-	50.4	132	0
tRNA	chr6.tRNA2-MetCAT	tRNA	1	chr6	26286800	+	72	169.7	0
tRNA	chr6.tRNA2-MetCAT	tRNA	1	chr6	26286813	+	403.1	320.6	211.2
tRNA	chr6.tRNA4-ArgTCG	tRNA	1	chr6	26323085	+	295.1	132	0
tRNA	chr6.tRNA61-MetCAT	tRNA	1	chr6	27745689	+	100.8	37.7	63.4
tRNA	chr6.tRNA61-MetCAT	tRNA	1	chr6	27745694	+	194.4	75.4	84.5
tRNA	chr6.tRNA61-MetCAT	tRNA	1	chr6	27745695	+	194.4	207.5	147.8
tRNA	chr6.tRNA61-MetCAT	tRNA	1	chr6	27745696	+	54196.3	49977.4	81010.3
tRNA	chr6.tRNA61-MetCAT	tRNA	1	chr6	27745701	+	993.4	226.3	464.6
tRNA	chr6.tRNA61-MetCAT	tRNA	1	chr6	27745703	+	359.9	37.7	105.6
tRNA	chr6.tRNA61-MetCAT	tRNA	1	chr6	27745710	+	144	320.6	84.5
tRNA	chr6.tRNA61-MetCAT	tRNA	1	chr6	27745723	+	5708.3	4186.8	1224.9
tRNA	chr7.tRNA3-ArgCCT	tRNA	1	chr7	139025480	+	863.8	188.6	126.7
tRNA	chr8.tRNA10-MetCAT	tRNA	1	chr8	124169483	-	115.2	94.3	1267.1
tRNA	chr8.tRNA10-MetCAT	tRNA	1	chr8	124169509	-	316.7	207.5	0
tRNA	chrX.tRNA1-PseudoTTG	tRNA	1	chrX	55206668	-	72	0	147.8
