# Supplementary material for: Deficient methylation and formylation of mt-tRNAMet wobble cytosine in a patient carrying mutations in NSUN3
Source: Nat Commun. 2016 Jun 30;7:12039. doi: 10.1038/ncomms12039 (PMC4931328; doi:10.1038/ncomms12039)
Supplement: Supplementary Data 2 — Summary of NSun3 HIST-CLIP results [file ncomms12039-s3.xlsx]

## Sheet: diff counts CLIP
Supplementary Data 2. Summary of NSun3 HIST-CLIP results
		FC Fold Change	Counts per Million		False Discovery Rate
		logFC	logCPM	PValue	FDR
MT-TM	ENST00000387377	3.13745	9.54146	1.37288e-05	0.000507967
MT-TP	ENST00000387461	1.84631	9.56092	0.00686876	0.127072
MT-TL1	ENST00000386347	-1.99079	5.39945	0.0179855	0.133093
MT-TN	ENST00000387400	1.73997	6.96254	0.0161957	0.133093
MT-TG	ENST00000387429	1.71934	7.21135	0.0153585	0.133093
MT-TV	ENST00000387342	1.40789	11.3327	0.0350324	0.216033
MT-TQ	ENST00000387372	-1.32098	10.0389	0.048834	0.225857
MT-TS1	ENST00000387416	1.48515	6.18931	0.0462032	0.225857
MT-TA	ENST00000387392	1.27118	6.91447	0.0741296	0.304755
MT-TR	ENST00000387439	5.49025	2.67167	0.0942029	0.348551
MT-TY	ENST00000387409	1.11788	6.81075	0.116941	0.393348
MT-TS2	ENST00000387449	1.06906	6.95084	0.135682	0.418354
MT-CO3	ENST00000362079	-0.817492	9.31621	0.220304	0.602988
MT-TW	ENST00000387382	1.24124	3.96269	0.228158	0.602988
MT-TE	ENST00000387459	0.638616	12.278	0.331239	0.817056
MT-ND2	ENST00000361453	-0.597934	8.63035	0.374692	0.830714
MT-ND5	ENST00000361567	-0.544461	10.9205	0.408665	0.830714
MT-TC	ENST00000387405	0.606286	7.40497	0.385771	0.830714
MT-TT	ENST00000387460	0.553535	7.53084	0.426583	0.830714
MT-ND1	ENST00000361390	-0.423751	8.9734	0.525322	0.925567
MT-CO2	ENST00000361739	0.426346	10.103	0.518761	0.925567
MT-TK	ENST00000387421	-0.49531	4.76302	0.605363	0.973845
MT-TL2	ENST00000387456	0.36408	7.89405	0.597147	0.973845
MT-CYB	ENST00000361789	-0.295175	9.62308	0.656773	0.97441
MT-TI	ENST00000387365	-1.23357	2.48283	0.658385	0.97441
MT-ND3	ENST00000361227	-0.154649	6.25057	0.845764	0.979043
MT-ND4L	ENST00000361335	-0.227772	7.04129	0.748046	0.979043
MT-CO1	ENST00000361624	0.145053	11.0885	0.825978	0.979043
MT-ND6	ENST00000361681	0.112775	7.8046	0.880718	0.979043
MT-ATP8	ENST00000361851	-0.469371	3.80364	0.854437	0.979043
MT-ATP6	ENST00000361899	-0.274374	7.53208	0.692767	0.979043
MT-TF	ENST00000387314	0.196237	7.34642	0.793823	0.979043
MT-TH	ENST00000387441	-0.197384	6.98799	0.793482	0.979043
MT-RNR1	ENST00000389680	-0.0823895	18.1722	0.899661	0.979043
MT-ND4L	ENST00000361381	0.0184605	10.2825	0.978176	1
MT-RNR2	ENST00000387347	0.0242149	19.3826	0.970437	1
MT-TD	ENST00000387419	0.04822	4.98016	1	1
