# Supplementary material for: Deficient methylation and formylation of mt-tRNAMet wobble cytosine in a patient carrying mutations in NSUN3
Source: Nat Commun. 2016 Jun 30;7:12039. doi: 10.1038/ncomms12039 (PMC4931328; doi:10.1038/ncomms12039)
Supplement: Supplementary Data 3 — NSUN3 miCLIP sites (+/- 5 nucleotides) covered by RNA BS seq in hDF [file ncomms12039-s4.xlsx]

## Sheet: BS conversion 5 nucl
Supplementary Data 3. NSUN3 miCLIP sites (+/- 5 nucleotides) covered by RNA BS seq in hDF
miCLIP.chr	miCLIP.pos	strand	miCLIP.RPKM	BS.seq.pos	transcript	gene	biotype	strand	Nsun3.wt.2.meth	Nsun3.wt.2.coverage	Nsun3.patient.rescue.meth	Nsun3.patient.rescue.coverage	Nsun3.patient.meth	Nsun3.patient.coverage
chrM	587	+	61.5	593	ENST00000387314	MT-TF	Mt_tRNA	+	0	3	0	8	NA	NA
chrM	587	+	61.5	589	ENST00000387314	MT-TF	Mt_tRNA	+	0	3	0	8	NA	NA
chrM	587	+	61.5	594	ENST00000387314	MT-TF	Mt_tRNA	+	0	3	0	8	NA	NA
chrM	592	+	414.9	596	ENST00000387314	MT-TF	Mt_tRNA	+	0	3	0	8	NA	NA
chrM	592	+	414.9	599	ENST00000387314	MT-TF	Mt_tRNA	+	0	3	0	10	0	3
chrM	592	+	414.9	593	ENST00000387314	MT-TF	Mt_tRNA	+	0	3	0	8	NA	NA
chrM	592	+	414.9	589	ENST00000387314	MT-TF	Mt_tRNA	+	0	3	0	8	NA	NA
chrM	592	+	414.9	594	ENST00000387314	MT-TF	Mt_tRNA	+	0	3	0	8	NA	NA
chrM	592	+	414.9	597	ENST00000387314	MT-TF	Mt_tRNA	+	0	3	0	8	NA	NA
chrM	595	+	1425.2	596	ENST00000387314	MT-TF	Mt_tRNA	+	0	3	0	8	NA	NA
chrM	595	+	1425.2	599	ENST00000387314	MT-TF	Mt_tRNA	+	0	3	0	10	0	3
chrM	595	+	1425.2	593	ENST00000387314	MT-TF	Mt_tRNA	+	0	3	0	8	NA	NA
chrM	595	+	1425.2	594	ENST00000387314	MT-TF	Mt_tRNA	+	0	3	0	8	NA	NA
chrM	595	+	1425.2	597	ENST00000387314	MT-TF	Mt_tRNA	+	0	3	0	8	NA	NA
chrM	597	+	243.6	596	ENST00000387314	MT-TF	Mt_tRNA	+	0	3	0	8	NA	NA
chrM	597	+	243.6	599	ENST00000387314	MT-TF	Mt_tRNA	+	0	3	0	10	0	3
chrM	597	+	243.6	594	ENST00000387314	MT-TF	Mt_tRNA	+	0	3	0	8	NA	NA
chrM	597	+	243.6	597	ENST00000387314	MT-TF	Mt_tRNA	+	0	3	0	8	NA	NA
chrM	597	+	243.6	604	ENST00000387314	MT-TF	Mt_tRNA	+	0	3	0	10	0	3
chrM	602	+	144	599	ENST00000387314	MT-TF	Mt_tRNA	+	0	3	0	10	0	3
chrM	602	+	144	609	ENST00000387314	MT-TF	Mt_tRNA	+	NA	NA	0	5	NA	NA
chrM	602	+	144	604	ENST00000387314	MT-TF	Mt_tRNA	+	0	3	0	10	0	3
chrM	609	+	309.7	611	ENST00000387314	MT-TF	Mt_tRNA	+	NA	NA	0	5	NA	NA
chrM	609	+	309.7	609	ENST00000387314	MT-TF	Mt_tRNA	+	NA	NA	0	5	NA	NA
chrM	694	+	291.2	700	ENST00000389680	MT-RNR1	Mt_rRNA	+	16.7	12	0	3	0	8
chrM	694	+	291.2	694	ENST00000389680	MT-RNR1	Mt_rRNA	+	8.7	23	0	5	0	16
chrM	694	+	291.2	696	ENST00000389680	MT-RNR1	Mt_rRNA	+	8.7	23	0	5	0	11
chrM	708	+	32.3	715	ENST00000389680	MT-RNR1	Mt_rRNA	+	0	7	0	3	7.7	13
chrM	708	+	32.3	707	ENST00000389680	MT-RNR1	Mt_rRNA	+	25	8	0	3	11.1	9
chrM	708	+	32.3	708	ENST00000389680	MT-RNR1	Mt_rRNA	+	25	8	0	3	11.1	9
chrM	708	+	32.3	710	ENST00000389680	MT-RNR1	Mt_rRNA	+	0	6	0	3	10	10
chrM	708	+	32.3	714	ENST00000389680	MT-RNR1	Mt_rRNA	+	0	6	0	3	8.3	12
chrM	708	+	32.3	709	ENST00000389680	MT-RNR1	Mt_rRNA	+	25	8	0	3	10	10
chrM	713	+	54.5	715	ENST00000389680	MT-RNR1	Mt_rRNA	+	0	7	0	3	7.7	13
chrM	713	+	54.5	710	ENST00000389680	MT-RNR1	Mt_rRNA	+	0	6	0	3	10	10
chrM	713	+	54.5	714	ENST00000389680	MT-RNR1	Mt_rRNA	+	0	6	0	3	8.3	12
chrM	737	+	89	739	ENST00000389680	MT-RNR1	Mt_rRNA	+	0	16	0	25	0	40
chrM	737	+	89	736	ENST00000389680	MT-RNR1	Mt_rRNA	+	0	16	0	22	0	36
chrM	737	+	89	738	ENST00000389680	MT-RNR1	Mt_rRNA	+	0	15	0	25	0	38
chrM	737	+	89	741	ENST00000389680	MT-RNR1	Mt_rRNA	+	0	21	0	25	0	49
chrM	806	+	68.3	807	ENST00000389680	MT-RNR1	Mt_rRNA	+	33.3	18	66.7	9	8.3	12
chrM	806	+	68.3	808	ENST00000389680	MT-RNR1	Mt_rRNA	+	29.4	17	54.5	11	8.3	12
chrM	806	+	68.3	810	ENST00000389680	MT-RNR1	Mt_rRNA	+	0	15	50	12	7.1	14
chrM	806	+	68.3	806	ENST00000389680	MT-RNR1	Mt_rRNA	+	33.3	18	66.7	9	9.1	11
chrM	806	+	68.3	804	ENST00000389680	MT-RNR1	Mt_rRNA	+	33.3	18	66.7	9	11.1	9
chrM	806	+	68.3	805	ENST00000389680	MT-RNR1	Mt_rRNA	+	33.3	18	66.7	9	10	10
chrM	808	+	448.9	807	ENST00000389680	MT-RNR1	Mt_rRNA	+	33.3	18	66.7	9	8.3	12
chrM	808	+	448.9	808	ENST00000389680	MT-RNR1	Mt_rRNA	+	29.4	17	54.5	11	8.3	12
chrM	808	+	448.9	810	ENST00000389680	MT-RNR1	Mt_rRNA	+	0	15	50	12	7.1	14
chrM	808	+	448.9	806	ENST00000389680	MT-RNR1	Mt_rRNA	+	33.3	18	66.7	9	9.1	11
chrM	808	+	448.9	805	ENST00000389680	MT-RNR1	Mt_rRNA	+	33.3	18	66.7	9	10	10
chrM	906	+	255.2	908	ENST00000389680	MT-RNR1	Mt_rRNA	+	8.7	23	0	14	0	45
chrM	906	+	255.2	910	ENST00000389680	MT-RNR1	Mt_rRNA	+	0	20	0	14	0	49
chrM	906	+	255.2	906	ENST00000389680	MT-RNR1	Mt_rRNA	+	23.8	21	7.1	14	0	40
chrM	908	+	406.7	908	ENST00000389680	MT-RNR1	Mt_rRNA	+	8.7	23	0	14	0	45
chrM	908	+	406.7	910	ENST00000389680	MT-RNR1	Mt_rRNA	+	0	20	0	14	0	49
chrM	908	+	406.7	906	ENST00000389680	MT-RNR1	Mt_rRNA	+	23.8	21	7.1	14	0	40
chrM	917	+	1659.1	924	ENST00000389680	MT-RNR1	Mt_rRNA	+	0	19	5.6	18	1.3	79
chrM	917	+	1659.1	918	ENST00000389680	MT-RNR1	Mt_rRNA	+	0	22	0	14	0	48
chrM	917	+	1659.1	917	ENST00000389680	MT-RNR1	Mt_rRNA	+	0	22	0	13	0	46
chrM	917	+	1659.1	919	ENST00000389680	MT-RNR1	Mt_rRNA	+	0	22	0	12	0	49
chrM	922	+	3835.1	924	ENST00000389680	MT-RNR1	Mt_rRNA	+	0	19	5.6	18	1.3	79
chrM	922	+	3835.1	919	ENST00000389680	MT-RNR1	Mt_rRNA	+	0	22	0	12	0	49
chrM	932	+	383.9	937	ENST00000389680	MT-RNR1	Mt_rRNA	+	13	23	0	22	0.9	116
chrM	932	+	383.9	933	ENST00000389680	MT-RNR1	Mt_rRNA	+	4.3	23	0	22	0.9	116
chrM	932	+	383.9	934	ENST00000389680	MT-RNR1	Mt_rRNA	+	17.4	23	0	22	0.9	116
chrM	956	+	262.9	958	ENST00000389680	MT-RNR1	Mt_rRNA	+	30.8	13	0	4	0	27
chrM	956	+	262.9	962	ENST00000389680	MT-RNR1	Mt_rRNA	+	30.8	13	0	4	0	20
chrM	956	+	262.9	961	ENST00000389680	MT-RNR1	Mt_rRNA	+	23.1	13	0	4	0	19
chrM	956	+	262.9	960	ENST00000389680	MT-RNR1	Mt_rRNA	+	30.8	13	0	4	0	21
chrM	956	+	262.9	956	ENST00000389680	MT-RNR1	Mt_rRNA	+	25	12	0	5	0	42
chrM	956	+	262.9	959	ENST00000389680	MT-RNR1	Mt_rRNA	+	30.8	13	0	4	0	26
chrM	957	+	147.2	958	ENST00000389680	MT-RNR1	Mt_rRNA	+	30.8	13	0	4	0	27
chrM	957	+	147.2	962	ENST00000389680	MT-RNR1	Mt_rRNA	+	30.8	13	0	4	0	20
chrM	957	+	147.2	961	ENST00000389680	MT-RNR1	Mt_rRNA	+	23.1	13	0	4	0	19
chrM	957	+	147.2	960	ENST00000389680	MT-RNR1	Mt_rRNA	+	30.8	13	0	4	0	21
chrM	957	+	147.2	964	ENST00000389680	MT-RNR1	Mt_rRNA	+	10	10	0	4	0	21
chrM	957	+	147.2	956	ENST00000389680	MT-RNR1	Mt_rRNA	+	25	12	0	5	0	42
chrM	957	+	147.2	959	ENST00000389680	MT-RNR1	Mt_rRNA	+	30.8	13	0	4	0	26
chrM	958	+	171.7	958	ENST00000389680	MT-RNR1	Mt_rRNA	+	30.8	13	0	4	0	27
chrM	958	+	171.7	962	ENST00000389680	MT-RNR1	Mt_rRNA	+	30.8	13	0	4	0	20
chrM	958	+	171.7	961	ENST00000389680	MT-RNR1	Mt_rRNA	+	23.1	13	0	4	0	19
chrM	958	+	171.7	960	ENST00000389680	MT-RNR1	Mt_rRNA	+	30.8	13	0	4	0	21
chrM	958	+	171.7	964	ENST00000389680	MT-RNR1	Mt_rRNA	+	10	10	0	4	0	21
chrM	958	+	171.7	956	ENST00000389680	MT-RNR1	Mt_rRNA	+	25	12	0	5	0	42
chrM	958	+	171.7	959	ENST00000389680	MT-RNR1	Mt_rRNA	+	30.8	13	0	4	0	26
chrM	958	+	171.7	965	ENST00000389680	MT-RNR1	Mt_rRNA	+	10	10	0	4	0	22
chrM	959	+	6932.9	958	ENST00000389680	MT-RNR1	Mt_rRNA	+	30.8	13	0	4	0	27
chrM	959	+	6932.9	962	ENST00000389680	MT-RNR1	Mt_rRNA	+	30.8	13	0	4	0	20
chrM	959	+	6932.9	966	ENST00000389680	MT-RNR1	Mt_rRNA	+	10	10	0	4	0	21
chrM	959	+	6932.9	961	ENST00000389680	MT-RNR1	Mt_rRNA	+	23.1	13	0	4	0	19
chrM	959	+	6932.9	960	ENST00000389680	MT-RNR1	Mt_rRNA	+	30.8	13	0	4	0	21
chrM	959	+	6932.9	964	ENST00000389680	MT-RNR1	Mt_rRNA	+	10	10	0	4	0	21
chrM	959	+	6932.9	956	ENST00000389680	MT-RNR1	Mt_rRNA	+	25	12	0	5	0	42
chrM	959	+	6932.9	959	ENST00000389680	MT-RNR1	Mt_rRNA	+	30.8	13	0	4	0	26
chrM	959	+	6932.9	965	ENST00000389680	MT-RNR1	Mt_rRNA	+	10	10	0	4	0	22
chrM	960	+	2292.4	958	ENST00000389680	MT-RNR1	Mt_rRNA	+	30.8	13	0	4	0	27
chrM	960	+	2292.4	962	ENST00000389680	MT-RNR1	Mt_rRNA	+	30.8	13	0	4	0	20
chrM	960	+	2292.4	966	ENST00000389680	MT-RNR1	Mt_rRNA	+	10	10	0	4	0	21
chrM	960	+	2292.4	961	ENST00000389680	MT-RNR1	Mt_rRNA	+	23.1	13	0	4	0	19
chrM	960	+	2292.4	967	ENST00000389680	MT-RNR1	Mt_rRNA	+	10	10	0	4	0	23
chrM	960	+	2292.4	960	ENST00000389680	MT-RNR1	Mt_rRNA	+	30.8	13	0	4	0	21
chrM	960	+	2292.4	964	ENST00000389680	MT-RNR1	Mt_rRNA	+	10	10	0	4	0	21
chrM	960	+	2292.4	959	ENST00000389680	MT-RNR1	Mt_rRNA	+	30.8	13	0	4	0	26
chrM	960	+	2292.4	965	ENST00000389680	MT-RNR1	Mt_rRNA	+	10	10	0	4	0	22
chrM	981	+	46.2	981	ENST00000389680	MT-RNR1	Mt_rRNA	+	14.3	7	0	7	0	31
chrM	981	+	46.2	986	ENST00000389680	MT-RNR1	Mt_rRNA	+	25	4	0	10	0	44
chrM	981	+	46.2	985	ENST00000389680	MT-RNR1	Mt_rRNA	+	20	5	0	10	0	43
chrM	981	+	46.2	983	ENST00000389680	MT-RNR1	Mt_rRNA	+	20	5	0	9	0	41
chrM	1011	+	57.3	1011	ENST00000389680	MT-RNR1	Mt_rRNA	+	25	8	4.3	23	0	62
chrM	1011	+	57.3	1013	ENST00000389680	MT-RNR1	Mt_rRNA	+	25	8	5	20	0	64
chrM	1261	+	207.7	1267	ENST00000389680	MT-RNR1	Mt_rRNA	+	66.7	6	NA	NA	0	18
chrM	1261	+	207.7	1266	ENST00000389680	MT-RNR1	Mt_rRNA	+	66.7	6	NA	NA	0	18
chrM	1261	+	207.7	1264	ENST00000389680	MT-RNR1	Mt_rRNA	+	80	5	NA	NA	0	11
chrM	1261	+	207.7	1263	ENST00000389680	MT-RNR1	Mt_rRNA	+	80	5	NA	NA	0	6
chrM	1262	+	37.5	1267	ENST00000389680	MT-RNR1	Mt_rRNA	+	66.7	6	NA	NA	0	18
chrM	1262	+	37.5	1266	ENST00000389680	MT-RNR1	Mt_rRNA	+	66.7	6	NA	NA	0	18
chrM	1262	+	37.5	1264	ENST00000389680	MT-RNR1	Mt_rRNA	+	80	5	NA	NA	0	11
chrM	1262	+	37.5	1263	ENST00000389680	MT-RNR1	Mt_rRNA	+	80	5	NA	NA	0	6
chrM	1366	+	206	1368	ENST00000389680	MT-RNR1	Mt_rRNA	+	1.1	92	0	289	0	190
chrM	1366	+	206	1365	ENST00000389680	MT-RNR1	Mt_rRNA	+	1.1	93	0	293	0.5	192
chrM	1372	+	68.6	1378	ENST00000389680	MT-RNR1	Mt_rRNA	+	3.1	32	0	55	0	49
chrM	1372	+	68.6	1379	ENST00000389680	MT-RNR1	Mt_rRNA	+	3.1	32	0	44	0	38
chrM	1372	+	68.6	1377	ENST00000389680	MT-RNR1	Mt_rRNA	+	2.9	35	0	60	0	51
chrM	1372	+	68.6	1374	ENST00000389680	MT-RNR1	Mt_rRNA	+	0	70	0	159	0.9	110
chrM	1378	+	1323.2	1378	ENST00000389680	MT-RNR1	Mt_rRNA	+	3.1	32	0	55	0	49
chrM	1378	+	1323.2	1379	ENST00000389680	MT-RNR1	Mt_rRNA	+	3.1	32	0	44	0	38
chrM	1378	+	1323.2	1377	ENST00000389680	MT-RNR1	Mt_rRNA	+	2.9	35	0	60	0	51
chrM	1378	+	1323.2	1380	ENST00000389680	MT-RNR1	Mt_rRNA	+	0	31	0	42	0	38
chrM	1388	+	78.3	1390	ENST00000389680	MT-RNR1	Mt_rRNA	+	0	24	0	34	0	20
chrM	1388	+	78.3	1387	ENST00000389680	MT-RNR1	Mt_rRNA	+	0	27	0	32	0	35
chrM	1396	+	196	1397	ENST00000389680	MT-RNR1	Mt_rRNA	+	0	25	0	36	0	22
chrM	1396	+	196	1396	ENST00000389680	MT-RNR1	Mt_rRNA	+	0	26	0	36	0	22
chrM	1396	+	196	1398	ENST00000389680	MT-RNR1	Mt_rRNA	+	0	26	0	36	0	22
chrM	1525	+	51.2	1527	ENST00000389680	MT-RNR1	Mt_rRNA	+	0	14	NA	NA	22.2	9
chrM	1534	+	677.7	1534	ENST00000389680	MT-RNR1	Mt_rRNA	+	0	14	NA	NA	6.7	15
chrM	1534	+	677.7	1541	ENST00000389680	MT-RNR1	Mt_rRNA	+	0	18	20	5	0	29
chrM	1534	+	677.7	1535	ENST00000389680	MT-RNR1	Mt_rRNA	+	0	14	NA	NA	6.2	16
chrM	1534	+	677.7	1536	ENST00000389680	MT-RNR1	Mt_rRNA	+	0	14	33.3	3	0	20
chrM	1534	+	677.7	1533	ENST00000389680	MT-RNR1	Mt_rRNA	+	0	16	NA	NA	7.1	14
chrM	1534	+	677.7	1539	ENST00000389680	MT-RNR1	Mt_rRNA	+	0	18	33.3	3	0	25
chrM	1691	+	95.3	1692	ENST00000387347	MT-RNR2	Mt_rRNA	+	11.1	9	60	5	0	23
chrM	1691	+	95.3	1695	ENST00000387347	MT-RNR2	Mt_rRNA	+	14.3	7	42.9	7	4.2	24
chrM	1691	+	95.3	1697	ENST00000387347	MT-RNR2	Mt_rRNA	+	14.3	7	42.9	7	0	24
chrM	1691	+	95.3	1693	ENST00000387347	MT-RNR2	Mt_rRNA	+	14.3	7	60	5	0	23
chrM	1691	+	95.3	1691	ENST00000387347	MT-RNR2	Mt_rRNA	+	11.1	9	60	5	0	23
chrM	1691	+	95.3	1698	ENST00000387347	MT-RNR2	Mt_rRNA	+	14.3	7	42.9	7	0	24
chrM	1703	+	73.1	1709	ENST00000387347	MT-RNR2	Mt_rRNA	+	10	10	33.3	9	3.2	31
chrM	1703	+	73.1	1700	ENST00000387347	MT-RNR2	Mt_rRNA	+	14.3	7	42.9	7	0	24
chrM	1703	+	73.1	1701	ENST00000387347	MT-RNR2	Mt_rRNA	+	14.3	7	42.9	7	0	25
chrM	1703	+	73.1	1708	ENST00000387347	MT-RNR2	Mt_rRNA	+	10	10	37.5	8	3.2	31
chrM	1703	+	73.1	1705	ENST00000387347	MT-RNR2	Mt_rRNA	+	14.3	7	37.5	8	3.8	26
chrM	1706	+	347	1709	ENST00000387347	MT-RNR2	Mt_rRNA	+	10	10	33.3	9	3.2	31
chrM	1706	+	347	1708	ENST00000387347	MT-RNR2	Mt_rRNA	+	10	10	37.5	8	3.2	31
chrM	1706	+	347	1713	ENST00000387347	MT-RNR2	Mt_rRNA	+	6.7	15	8.6	35	3.2	63
chrM	1706	+	347	1705	ENST00000387347	MT-RNR2	Mt_rRNA	+	14.3	7	37.5	8	3.8	26
chrM	1707	+	81.1	1709	ENST00000387347	MT-RNR2	Mt_rRNA	+	10	10	33.3	9	3.2	31
chrM	1707	+	81.1	1708	ENST00000387347	MT-RNR2	Mt_rRNA	+	10	10	37.5	8	3.2	31
chrM	1707	+	81.1	1713	ENST00000387347	MT-RNR2	Mt_rRNA	+	6.7	15	8.6	35	3.2	63
chrM	1707	+	81.1	1705	ENST00000387347	MT-RNR2	Mt_rRNA	+	14.3	7	37.5	8	3.8	26
chrM	1732	+	49.1	1736	ENST00000387347	MT-RNR2	Mt_rRNA	+	0	42	0	112	0.4	223
chrM	1732	+	49.1	1734	ENST00000387347	MT-RNR2	Mt_rRNA	+	5.3	38	0	98	0	177
chrM	1732	+	49.1	1735	ENST00000387347	MT-RNR2	Mt_rRNA	+	2.6	39	0	106	0	202
chrM	1733	+	57.3	1736	ENST00000387347	MT-RNR2	Mt_rRNA	+	0	42	0	112	0.4	223
chrM	1733	+	57.3	1734	ENST00000387347	MT-RNR2	Mt_rRNA	+	5.3	38	0	98	0	177
chrM	1733	+	57.3	1735	ENST00000387347	MT-RNR2	Mt_rRNA	+	2.6	39	0	106	0	202
chrM	1734	+	5351.3	1736	ENST00000387347	MT-RNR2	Mt_rRNA	+	0	42	0	112	0.4	223
chrM	1734	+	5351.3	1734	ENST00000387347	MT-RNR2	Mt_rRNA	+	5.3	38	0	98	0	177
chrM	1734	+	5351.3	1735	ENST00000387347	MT-RNR2	Mt_rRNA	+	2.6	39	0	106	0	202
chrM	1813	+	167.8	1819	ENST00000387347	MT-RNR2	Mt_rRNA	+	0.9	111	0.7	142	0.8	131
chrM	1813	+	167.8	1814	ENST00000387347	MT-RNR2	Mt_rRNA	+	0	123	0	179	0.5	205
chrM	1813	+	167.8	1815	ENST00000387347	MT-RNR2	Mt_rRNA	+	0	122	0	169	0.5	194
chrM	2061	+	106.3	2059	ENST00000387347	MT-RNR2	Mt_rRNA	+	8.3	12	7.1	14	5	20
chrM	2061	+	106.3	2068	ENST00000387347	MT-RNR2	Mt_rRNA	+	8.3	12	0	11	4.5	22
chrM	2061	+	106.3	2060	ENST00000387347	MT-RNR2	Mt_rRNA	+	9.1	11	7.7	13	5	20
chrM	2061	+	106.3	2063	ENST00000387347	MT-RNR2	Mt_rRNA	+	0	11	8.3	12	4.5	22
chrM	2061	+	106.3	2061	ENST00000387347	MT-RNR2	Mt_rRNA	+	10	10	7.7	13	5	20
chrM	2067	+	67.1	2072	ENST00000387347	MT-RNR2	Mt_rRNA	+	0	9	5.9	17	0	12
chrM	2067	+	67.1	2070	ENST00000387347	MT-RNR2	Mt_rRNA	+	0	11	10	10	0	12
chrM	2067	+	67.1	2069	ENST00000387347	MT-RNR2	Mt_rRNA	+	10	10	0	10	5.3	19
chrM	2067	+	67.1	2068	ENST00000387347	MT-RNR2	Mt_rRNA	+	8.3	12	0	11	4.5	22
chrM	2206	+	251.5	2208	ENST00000387347	MT-RNR2	Mt_rRNA	+	0	7	3.3	30	0	30
chrM	2206	+	251.5	2204	ENST00000387347	MT-RNR2	Mt_rRNA	+	0	7	2.9	35	3.1	32
chrM	2206	+	251.5	2212	ENST00000387347	MT-RNR2	Mt_rRNA	+	0	7	0	28	0	28
chrM	2215	+	87.5	2217	ENST00000387347	MT-RNR2	Mt_rRNA	+	0	6	5.6	18	0	22
chrM	2215	+	87.5	2221	ENST00000387347	MT-RNR2	Mt_rRNA	+	0	6	7.7	13	0	9
chrM	2215	+	87.5	2214	ENST00000387347	MT-RNR2	Mt_rRNA	+	0	7	4.3	23	0	24
chrM	2215	+	87.5	2219	ENST00000387347	MT-RNR2	Mt_rRNA	+	0	6	5.9	17	0	14
chrM	2215	+	87.5	2220	ENST00000387347	MT-RNR2	Mt_rRNA	+	0	6	6.2	16	0	14
chrM	2215	+	87.5	2212	ENST00000387347	MT-RNR2	Mt_rRNA	+	0	7	0	28	0	28
chrM	2217	+	78.8	2217	ENST00000387347	MT-RNR2	Mt_rRNA	+	0	6	5.6	18	0	22
chrM	2217	+	78.8	2221	ENST00000387347	MT-RNR2	Mt_rRNA	+	0	6	7.7	13	0	9
chrM	2217	+	78.8	2214	ENST00000387347	MT-RNR2	Mt_rRNA	+	0	7	4.3	23	0	24
chrM	2217	+	78.8	2219	ENST00000387347	MT-RNR2	Mt_rRNA	+	0	6	5.9	17	0	14
chrM	2217	+	78.8	2223	ENST00000387347	MT-RNR2	Mt_rRNA	+	0	5	7.7	13	0	7
chrM	2217	+	78.8	2220	ENST00000387347	MT-RNR2	Mt_rRNA	+	0	6	6.2	16	0	14
chrM	2219	+	213.1	2226	ENST00000387347	MT-RNR2	Mt_rRNA	+	0	4	9.1	11	0	5
chrM	2219	+	213.1	2217	ENST00000387347	MT-RNR2	Mt_rRNA	+	0	6	5.6	18	0	22
chrM	2219	+	213.1	2221	ENST00000387347	MT-RNR2	Mt_rRNA	+	0	6	7.7	13	0	9
chrM	2219	+	213.1	2219	ENST00000387347	MT-RNR2	Mt_rRNA	+	0	6	5.9	17	0	14
chrM	2219	+	213.1	2223	ENST00000387347	MT-RNR2	Mt_rRNA	+	0	5	7.7	13	0	7
chrM	2219	+	213.1	2220	ENST00000387347	MT-RNR2	Mt_rRNA	+	0	6	6.2	16	0	14
chrM	2221	+	83.3	2226	ENST00000387347	MT-RNR2	Mt_rRNA	+	0	4	9.1	11	0	5
chrM	2221	+	83.3	2221	ENST00000387347	MT-RNR2	Mt_rRNA	+	0	6	7.7	13	0	9
chrM	2221	+	83.3	2219	ENST00000387347	MT-RNR2	Mt_rRNA	+	0	6	5.9	17	0	14
chrM	2221	+	83.3	2223	ENST00000387347	MT-RNR2	Mt_rRNA	+	0	5	7.7	13	0	7
chrM	2221	+	83.3	2220	ENST00000387347	MT-RNR2	Mt_rRNA	+	0	6	6.2	16	0	14
chrM	2221	+	83.3	2227	ENST00000387347	MT-RNR2	Mt_rRNA	+	0	5	10	10	0	5
chrM	2225	+	134.4	2226	ENST00000387347	MT-RNR2	Mt_rRNA	+	0	4	9.1	11	0	5
chrM	2225	+	134.4	2223	ENST00000387347	MT-RNR2	Mt_rRNA	+	0	5	7.7	13	0	7
chrM	2225	+	134.4	2227	ENST00000387347	MT-RNR2	Mt_rRNA	+	0	5	10	10	0	5
chrM	2236	+	893.6	2236	ENST00000387347	MT-RNR2	Mt_rRNA	+	12.5	8	NA	NA	NA	NA
chrM	2236	+	893.6	2242	ENST00000387347	MT-RNR2	Mt_rRNA	+	30	10	NA	NA	0	3
chrM	2236	+	893.6	2238	ENST00000387347	MT-RNR2	Mt_rRNA	+	12.5	8	NA	NA	NA	NA
chrM	2236	+	893.6	2237	ENST00000387347	MT-RNR2	Mt_rRNA	+	12.5	8	NA	NA	NA	NA
chrM	2259	+	60.2	2263	ENST00000387347	MT-RNR2	Mt_rRNA	+	89.5	38	100	3	14.3	7
chrM	2259	+	60.2	2264	ENST00000387347	MT-RNR2	Mt_rRNA	+	89.5	38	100	3	12.5	8
chrM	2259	+	60.2	2257	ENST00000387347	MT-RNR2	Mt_rRNA	+	84	25	100	3	16.7	6
chrM	2259	+	60.2	2265	ENST00000387347	MT-RNR2	Mt_rRNA	+	89.5	38	60	5	12.5	8
chrM	2259	+	60.2	2259	ENST00000387347	MT-RNR2	Mt_rRNA	+	84	25	100	3	14.3	7
chrM	2259	+	60.2	2261	ENST00000387347	MT-RNR2	Mt_rRNA	+	88.6	35	100	3	14.3	7
chrM	2259	+	60.2	2256	ENST00000387347	MT-RNR2	Mt_rRNA	+	84	25	100	3	16.7	6
chrM	2263	+	46.2	2263	ENST00000387347	MT-RNR2	Mt_rRNA	+	89.5	38	100	3	14.3	7
chrM	2263	+	46.2	2264	ENST00000387347	MT-RNR2	Mt_rRNA	+	89.5	38	100	3	12.5	8
chrM	2263	+	46.2	2265	ENST00000387347	MT-RNR2	Mt_rRNA	+	89.5	38	60	5	12.5	8
chrM	2263	+	46.2	2261	ENST00000387347	MT-RNR2	Mt_rRNA	+	88.6	35	100	3	14.3	7
chrM	2322	+	238.2	2324	ENST00000387347	MT-RNR2	Mt_rRNA	+	33.3	9	33.3	3	0	21
chrM	2322	+	238.2	2328	ENST00000387347	MT-RNR2	Mt_rRNA	+	33.3	9	NA	NA	0	12
chrM	2334	+	42.9	2331	ENST00000387347	MT-RNR2	Mt_rRNA	+	33.3	9	0	4	0	15
chrM	2334	+	42.9	2336	ENST00000387347	MT-RNR2	Mt_rRNA	+	33.3	9	20	5	0	34
chrM	2334	+	42.9	2333	ENST00000387347	MT-RNR2	Mt_rRNA	+	33.3	9	0	5	0	17
chrM	2334	+	42.9	2334	ENST00000387347	MT-RNR2	Mt_rRNA	+	30	10	20	5	0	31
chrM	2347	+	23.1	2349	ENST00000387347	MT-RNR2	Mt_rRNA	+	51.9	27	37.5	8	0	51
chrM	2347	+	23.1	2346	ENST00000387347	MT-RNR2	Mt_rRNA	+	53.8	26	42.9	7	0	50
chrM	2347	+	23.1	2354	ENST00000387347	MT-RNR2	Mt_rRNA	+	0	28	0	7	0	52
chrM	2359	+	38.1	2359	ENST00000387347	MT-RNR2	Mt_rRNA	+	48.3	29	60	5	0	62
chrM	2359	+	38.1	2366	ENST00000387347	MT-RNR2	Mt_rRNA	+	45.2	31	57.1	7	0	48
chrM	2359	+	38.1	2361	ENST00000387347	MT-RNR2	Mt_rRNA	+	46.7	30	66.7	6	0	46
chrM	2380	+	78.5	2382	ENST00000387347	MT-RNR2	Mt_rRNA	+	26.3	19	33.3	3	0	29
chrM	2380	+	78.5	2377	ENST00000387347	MT-RNR2	Mt_rRNA	+	26.3	19	25	4	0	31
chrM	2380	+	78.5	2381	ENST00000387347	MT-RNR2	Mt_rRNA	+	26.3	19	33.3	3	0	30
chrM	2380	+	78.5	2380	ENST00000387347	MT-RNR2	Mt_rRNA	+	26.3	19	33.3	3	0	31
chrM	2397	+	90.2	2399	ENST00000387347	MT-RNR2	Mt_rRNA	+	0	7	NA	NA	0	19
chrM	2397	+	90.2	2395	ENST00000387347	MT-RNR2	Mt_rRNA	+	0	7	NA	NA	0	21
chrM	2397	+	90.2	2402	ENST00000387347	MT-RNR2	Mt_rRNA	+	0	6	NA	NA	0	16
chrM	2397	+	90.2	2398	ENST00000387347	MT-RNR2	Mt_rRNA	+	0	7	NA	NA	0	19
chrM	2400	+	79.4	2399	ENST00000387347	MT-RNR2	Mt_rRNA	+	0	7	NA	NA	0	19
chrM	2400	+	79.4	2407	ENST00000387347	MT-RNR2	Mt_rRNA	+	0	7	NA	NA	0	5
chrM	2400	+	79.4	2402	ENST00000387347	MT-RNR2	Mt_rRNA	+	0	6	NA	NA	0	16
chrM	2400	+	79.4	2398	ENST00000387347	MT-RNR2	Mt_rRNA	+	0	7	NA	NA	0	19
chrM	2405	+	20.7	2407	ENST00000387347	MT-RNR2	Mt_rRNA	+	0	7	NA	NA	0	5
chrM	2405	+	20.7	2402	ENST00000387347	MT-RNR2	Mt_rRNA	+	0	6	NA	NA	0	16
chrM	2428	+	223.1	2430	ENST00000387347	MT-RNR2	Mt_rRNA	+	5.9	17	NA	NA	0	11
chrM	2428	+	223.1	2428	ENST00000387347	MT-RNR2	Mt_rRNA	+	6.7	15	NA	NA	0	8
chrM	2428	+	223.1	2433	ENST00000387347	MT-RNR2	Mt_rRNA	+	5.6	18	NA	NA	0	15
chrM	2428	+	223.1	2425	ENST00000387347	MT-RNR2	Mt_rRNA	+	7.1	14	NA	NA	12.5	8
chrM	2428	+	223.1	2429	ENST00000387347	MT-RNR2	Mt_rRNA	+	6.7	15	NA	NA	0	9
chrM	2428	+	223.1	2435	ENST00000387347	MT-RNR2	Mt_rRNA	+	5.6	18	NA	NA	0	16
chrM	2514	+	223.8	2516	ENST00000387347	MT-RNR2	Mt_rRNA	+	55.6	9	0	11	5.7	35
chrM	2514	+	223.8	2518	ENST00000387347	MT-RNR2	Mt_rRNA	+	55.6	9	0	11	5.7	35
chrM	2514	+	223.8	2515	ENST00000387347	MT-RNR2	Mt_rRNA	+	50	8	0	10	5.7	35
chrM	2514	+	223.8	2513	ENST00000387347	MT-RNR2	Mt_rRNA	+	33.3	6	0	10	3.1	32
chrM	2526	+	215.9	2525	ENST00000387347	MT-RNR2	Mt_rRNA	+	35.7	14	0	13	4.8	42
chrM	2526	+	215.9	2527	ENST00000387347	MT-RNR2	Mt_rRNA	+	33.3	15	0	14	4.3	46
chrM	2526	+	215.9	2528	ENST00000387347	MT-RNR2	Mt_rRNA	+	37.5	16	5.9	17	4.1	49
chrM	2540	+	90.5	2542	ENST00000387347	MT-RNR2	Mt_rRNA	+	36.7	30	1.7	58	2.4	85
chrM	2540	+	90.5	2540	ENST00000387347	MT-RNR2	Mt_rRNA	+	28.6	28	1.7	60	2.3	86
chrM	2540	+	90.5	2543	ENST00000387347	MT-RNR2	Mt_rRNA	+	36.7	30	1.7	58	2.4	85
chrM	2540	+	90.5	2545	ENST00000387347	MT-RNR2	Mt_rRNA	+	44.8	29	1.9	54	1.2	80
chrM	2540	+	90.5	2546	ENST00000387347	MT-RNR2	Mt_rRNA	+	44.8	29	1.9	54	1.2	80
chrM	2548	+	115	2545	ENST00000387347	MT-RNR2	Mt_rRNA	+	44.8	29	1.9	54	1.2	80
chrM	2548	+	115	2546	ENST00000387347	MT-RNR2	Mt_rRNA	+	44.8	29	1.9	54	1.2	80
chrM	2548	+	115	2549	ENST00000387347	MT-RNR2	Mt_rRNA	+	39.3	28	1.9	54	1.3	76
chrM	2548	+	115	2550	ENST00000387347	MT-RNR2	Mt_rRNA	+	37.9	29	1.9	54	1.3	78
chrM	2548	+	115	2551	ENST00000387347	MT-RNR2	Mt_rRNA	+	37.9	29	1.9	54	0	82
chrM	2549	+	341.5	2546	ENST00000387347	MT-RNR2	Mt_rRNA	+	44.8	29	1.9	54	1.2	80
chrM	2549	+	341.5	2549	ENST00000387347	MT-RNR2	Mt_rRNA	+	39.3	28	1.9	54	1.3	76
chrM	2549	+	341.5	2550	ENST00000387347	MT-RNR2	Mt_rRNA	+	37.9	29	1.9	54	1.3	78
chrM	2549	+	341.5	2551	ENST00000387347	MT-RNR2	Mt_rRNA	+	37.9	29	1.9	54	0	82
chrM	2555	+	155.4	2559	ENST00000387347	MT-RNR2	Mt_rRNA	+	23.5	34	0	41	2.3	86
chrM	2555	+	155.4	2557	ENST00000387347	MT-RNR2	Mt_rRNA	+	28.1	32	1.6	61	0	102
chrM	2557	+	453.3	2559	ENST00000387347	MT-RNR2	Mt_rRNA	+	23.5	34	0	41	2.3	86
chrM	2557	+	453.3	2557	ENST00000387347	MT-RNR2	Mt_rRNA	+	28.1	32	1.6	61	0	102
chrM	2640	+	21.3	2639	ENST00000387347	MT-RNR2	Mt_rRNA	+	14.3	21	6.8	59	1.3	75
chrM	2640	+	21.3	2644	ENST00000387347	MT-RNR2	Mt_rRNA	+	9.1	22	5.3	57	1.3	77
chrM	2640	+	21.3	2641	ENST00000387347	MT-RNR2	Mt_rRNA	+	4.5	22	5.2	58	1.3	77
chrM	2640	+	21.3	2642	ENST00000387347	MT-RNR2	Mt_rRNA	+	4.8	21	6.9	58	1.3	78
chrM	2771	+	298.1	2772	ENST00000387347	MT-RNR2	Mt_rRNA	+	0	11	1.6	63	6.7	15
chrM	2771	+	298.1	2774	ENST00000387347	MT-RNR2	Mt_rRNA	+	0	9	1.7	60	9.1	11
chrM	2771	+	298.1	2776	ENST00000387347	MT-RNR2	Mt_rRNA	+	0	10	1.7	59	0	9
chrM	2771	+	298.1	2768	ENST00000387347	MT-RNR2	Mt_rRNA	+	0	15	0	57	0	17
chrM	2771	+	298.1	2773	ENST00000387347	MT-RNR2	Mt_rRNA	+	0	10	1.7	59	0	13
chrM	2772	+	84.8	2772	ENST00000387347	MT-RNR2	Mt_rRNA	+	0	11	1.6	63	6.7	15
chrM	2772	+	84.8	2774	ENST00000387347	MT-RNR2	Mt_rRNA	+	0	9	1.7	60	9.1	11
chrM	2772	+	84.8	2776	ENST00000387347	MT-RNR2	Mt_rRNA	+	0	10	1.7	59	0	9
chrM	2772	+	84.8	2773	ENST00000387347	MT-RNR2	Mt_rRNA	+	0	10	1.7	59	0	13
chrM	2774	+	22.2	2781	ENST00000387347	MT-RNR2	Mt_rRNA	+	0	21	1.8	55	0	9
chrM	2774	+	22.2	2772	ENST00000387347	MT-RNR2	Mt_rRNA	+	0	11	1.6	63	6.7	15
chrM	2774	+	22.2	2774	ENST00000387347	MT-RNR2	Mt_rRNA	+	0	9	1.7	60	9.1	11
chrM	2774	+	22.2	2776	ENST00000387347	MT-RNR2	Mt_rRNA	+	0	10	1.7	59	0	9
chrM	2774	+	22.2	2773	ENST00000387347	MT-RNR2	Mt_rRNA	+	0	10	1.7	59	0	13
chrM	2789	+	325.1	2795	ENST00000387347	MT-RNR2	Mt_rRNA	+	1.5	66	1.5	132	0	111
chrM	2789	+	325.1	2787	ENST00000387347	MT-RNR2	Mt_rRNA	+	2.5	40	1.7	58	0	13
chrM	2789	+	325.1	2796	ENST00000387347	MT-RNR2	Mt_rRNA	+	1.5	68	1.4	141	0	116
chrM	2789	+	325.1	2791	ENST00000387347	MT-RNR2	Mt_rRNA	+	2	51	1.1	93	1.8	56
chrM	2789	+	325.1	2790	ENST00000387347	MT-RNR2	Mt_rRNA	+	2.2	46	1.2	84	0	50
chrM	2835	+	164.5	2837	ENST00000387347	MT-RNR2	Mt_rRNA	+	2.3	346	0.2	1503	0.5	1313
chrM	2835	+	164.5	2836	ENST00000387347	MT-RNR2	Mt_rRNA	+	2.6	348	0.5	1507	0.3	1327
chrM	2835	+	164.5	2842	ENST00000387347	MT-RNR2	Mt_rRNA	+	2.6	340	0.2	1479	0.4	1241
chrM	2835	+	164.5	2838	ENST00000387347	MT-RNR2	Mt_rRNA	+	2.3	345	0.2	1498	0.3	1293
chrM	2835	+	164.5	2841	ENST00000387347	MT-RNR2	Mt_rRNA	+	2.6	344	0.1	1491	0.3	1277
chrM	2836	+	223.8	2837	ENST00000387347	MT-RNR2	Mt_rRNA	+	2.3	346	0.2	1503	0.5	1313
chrM	2836	+	223.8	2836	ENST00000387347	MT-RNR2	Mt_rRNA	+	2.6	348	0.5	1507	0.3	1327
chrM	2836	+	223.8	2842	ENST00000387347	MT-RNR2	Mt_rRNA	+	2.6	340	0.2	1479	0.4	1241
chrM	2836	+	223.8	2838	ENST00000387347	MT-RNR2	Mt_rRNA	+	2.3	345	0.2	1498	0.3	1293
chrM	2836	+	223.8	2841	ENST00000387347	MT-RNR2	Mt_rRNA	+	2.6	344	0.1	1491	0.3	1277
chrM	2868	+	58.7	2867	ENST00000387347	MT-RNR2	Mt_rRNA	+	0	77	1	101	0	104
chrM	2868	+	58.7	2874	ENST00000387347	MT-RNR2	Mt_rRNA	+	0	68	2.3	87	0	94
chrM	2868	+	58.7	2869	ENST00000387347	MT-RNR2	Mt_rRNA	+	0	77	2.1	97	0	103
chrM	2868	+	58.7	2870	ENST00000387347	MT-RNR2	Mt_rRNA	+	0	76	1.1	94	0	103
chrM	2872	+	31	2874	ENST00000387347	MT-RNR2	Mt_rRNA	+	0	68	2.3	87	0	94
chrM	2872	+	31	2869	ENST00000387347	MT-RNR2	Mt_rRNA	+	0	77	2.1	97	0	103
chrM	2872	+	31	2870	ENST00000387347	MT-RNR2	Mt_rRNA	+	0	76	1.1	94	0	103
chrM	2872	+	31	2879	ENST00000387347	MT-RNR2	Mt_rRNA	+	0	47	3.9	76	0	91
chrM	2962	+	3578.8	2963	ENST00000387347	MT-RNR2	Mt_rRNA	+	20.5	44	0	27	0	34
chrM	2962	+	3578.8	2969	ENST00000387347	MT-RNR2	Mt_rRNA	+	18.9	53	2.4	41	0	62
chrM	2962	+	3578.8	2964	ENST00000387347	MT-RNR2	Mt_rRNA	+	22.2	45	0	27	0	36
chrM	2967	+	27.5	2969	ENST00000387347	MT-RNR2	Mt_rRNA	+	18.9	53	2.4	41	0	62
chrM	2967	+	27.5	2972	ENST00000387347	MT-RNR2	Mt_rRNA	+	13.7	51	2.2	46	0	73
chrM	2967	+	27.5	2964	ENST00000387347	MT-RNR2	Mt_rRNA	+	22.2	45	0	27	0	36
chrM	2999	+	43.4	3001	ENST00000387347	MT-RNR2	Mt_rRNA	+	11.3	62	10.6	47	1.3	77
chrM	2999	+	43.4	3006	ENST00000387347	MT-RNR2	Mt_rRNA	+	7.8	51	12.5	40	1.8	55
chrM	3024	+	99.1	3022	ENST00000387347	MT-RNR2	Mt_rRNA	+	10.3	29	0	20	0	20
chrM	3024	+	99.1	3023	ENST00000387347	MT-RNR2	Mt_rRNA	+	7.1	28	5.3	19	0	17
chrM	3024	+	99.1	3025	ENST00000387347	MT-RNR2	Mt_rRNA	+	0	28	4.8	21	0	17
chrM	3036	+	52.7	3037	ENST00000387347	MT-RNR2	Mt_rRNA	+	0	8	12.5	8	0	14
chrM	3057	+	65.3	3062	ENST00000387347	MT-RNR2	Mt_rRNA	+	0	5	NA	NA	22.2	9
chrM	3057	+	65.3	3058	ENST00000387347	MT-RNR2	Mt_rRNA	+	0	5	NA	NA	20	5
chrM	3057	+	65.3	3059	ENST00000387347	MT-RNR2	Mt_rRNA	+	0	5	NA	NA	0	5
chrM	3058	+	2012.5	3062	ENST00000387347	MT-RNR2	Mt_rRNA	+	0	5	NA	NA	22.2	9
chrM	3058	+	2012.5	3058	ENST00000387347	MT-RNR2	Mt_rRNA	+	0	5	NA	NA	20	5
chrM	3058	+	2012.5	3059	ENST00000387347	MT-RNR2	Mt_rRNA	+	0	5	NA	NA	0	5
chrM	3061	+	37.5	3062	ENST00000387347	MT-RNR2	Mt_rRNA	+	0	5	NA	NA	22.2	9
chrM	3061	+	37.5	3058	ENST00000387347	MT-RNR2	Mt_rRNA	+	0	5	NA	NA	20	5
chrM	3061	+	37.5	3059	ENST00000387347	MT-RNR2	Mt_rRNA	+	0	5	NA	NA	0	5
chrM	3074	+	34.7	3080	ENST00000387347	MT-RNR2	Mt_rRNA	+	0	5	0	34	2.5	40
chrM	3074	+	34.7	3079	ENST00000387347	MT-RNR2	Mt_rRNA	+	0	5	0	35	0	40
chrM	3074	+	34.7	3075	ENST00000387347	MT-RNR2	Mt_rRNA	+	0	6	0	35	0	39
chrM	3110	+	185	3108	ENST00000387347	MT-RNR2	Mt_rRNA	+	71.4	7	NA	NA	0	4
chrM	3117	+	110.6	3122	ENST00000387347	MT-RNR2	Mt_rRNA	+	66.7	3	66.7	9	0	6
chrM	3117	+	110.6	3120	ENST00000387347	MT-RNR2	Mt_rRNA	+	75	4	50	6	16.7	6
chrM	3117	+	110.6	3117	ENST00000387347	MT-RNR2	Mt_rRNA	+	NA	NA	33.3	3	0	4
chrM	3117	+	110.6	3118	ENST00000387347	MT-RNR2	Mt_rRNA	+	75	4	60	5	25	4
chrM	3117	+	110.6	3121	ENST00000387347	MT-RNR2	Mt_rRNA	+	66.7	3	66.7	9	0	5
chrM	3121	+	120.7	3122	ENST00000387347	MT-RNR2	Mt_rRNA	+	66.7	3	66.7	9	0	6
chrM	3121	+	120.7	3120	ENST00000387347	MT-RNR2	Mt_rRNA	+	75	4	50	6	16.7	6
chrM	3121	+	120.7	3117	ENST00000387347	MT-RNR2	Mt_rRNA	+	NA	NA	33.3	3	0	4
chrM	3121	+	120.7	3118	ENST00000387347	MT-RNR2	Mt_rRNA	+	75	4	60	5	25	4
chrM	3121	+	120.7	3127	ENST00000387347	MT-RNR2	Mt_rRNA	+	20	10	53.8	13	0	15
chrM	3121	+	120.7	3121	ENST00000387347	MT-RNR2	Mt_rRNA	+	66.7	3	66.7	9	0	5
chrM	3157	+	294.5	3153	ENST00000387347	MT-RNR2	Mt_rRNA	+	21.4	14	16.7	12	0	17
chrM	3157	+	294.5	3158	ENST00000387347	MT-RNR2	Mt_rRNA	+	21.4	14	20	5	0	5
chrM	3157	+	294.5	3163	ENST00000387347	MT-RNR2	Mt_rRNA	+	21.4	14	16.7	6	0	3
chrM	3157	+	294.5	3156	ENST00000387347	MT-RNR2	Mt_rRNA	+	21.4	14	20	10	0	9
chrM	3187	+	165.8	3190	ENST00000387347	MT-RNR2	Mt_rRNA	+	20	5	NA	NA	NA	NA
chrM	3187	+	165.8	3188	ENST00000387347	MT-RNR2	Mt_rRNA	+	20	5	NA	NA	NA	NA
chrM	3187	+	165.8	3185	ENST00000387347	MT-RNR2	Mt_rRNA	+	33.3	3	NA	NA	NA	NA
chrM	3189	+	41	3190	ENST00000387347	MT-RNR2	Mt_rRNA	+	20	5	NA	NA	NA	NA
chrM	3189	+	41	3188	ENST00000387347	MT-RNR2	Mt_rRNA	+	20	5	NA	NA	NA	NA
chrM	3189	+	41	3185	ENST00000387347	MT-RNR2	Mt_rRNA	+	33.3	3	NA	NA	NA	NA
chrM	3192	+	90.6	3190	ENST00000387347	MT-RNR2	Mt_rRNA	+	20	5	NA	NA	NA	NA
chrM	3192	+	90.6	3188	ENST00000387347	MT-RNR2	Mt_rRNA	+	20	5	NA	NA	NA	NA
chrM	3240	+	8071.6	3246	ENST00000386347	MT-TL1	Mt_tRNA	+	NA	NA	0	18	0	33
chrM	3240	+	8071.6	3241	ENST00000386347	MT-TL1	Mt_tRNA	+	NA	NA	41.7	12	0	12
chrM	3245	+	27.9	3246	ENST00000386347	MT-TL1	Mt_tRNA	+	NA	NA	0	18	0	33
chrM	3245	+	27.9	3241	ENST00000386347	MT-TL1	Mt_tRNA	+	NA	NA	41.7	12	0	12
chrM	3245	+	27.9	3248	ENST00000386347	MT-TL1	Mt_tRNA	+	NA	NA	0	18	0	37
chrM	3245	+	27.9	3247	ENST00000386347	MT-TL1	Mt_tRNA	+	NA	NA	0	18	0	37
chrM	3247	+	3585.9	3246	ENST00000386347	MT-TL1	Mt_tRNA	+	NA	NA	0	18	0	33
chrM	3247	+	3585.9	3248	ENST00000386347	MT-TL1	Mt_tRNA	+	NA	NA	0	18	0	37
chrM	3247	+	3585.9	3247	ENST00000386347	MT-TL1	Mt_tRNA	+	NA	NA	0	18	0	37
chrM	3254	+	116.3	3255	ENST00000386347	MT-TL1	Mt_tRNA	+	NA	NA	0	20	2.4	42
chrM	3254	+	116.3	3257	ENST00000386347	MT-TL1	Mt_tRNA	+	NA	NA	0	15	2.3	43
chrM	3256	+	45.3	3255	ENST00000386347	MT-TL1	Mt_tRNA	+	NA	NA	0	20	2.4	42
chrM	3256	+	45.3	3257	ENST00000386347	MT-TL1	Mt_tRNA	+	NA	NA	0	15	2.3	43
chrM	3263	+	267.4	3264	ENST00000386347	MT-TL1	Mt_tRNA	+	NA	NA	0	20	1.9	52
chrM	3270	+	338.7	3271	ENST00000386347	MT-TL1	Mt_tRNA	+	NA	NA	0	32	1.7	59
chrM	3270	+	338.7	3276	ENST00000386347	MT-TL1	Mt_tRNA	+	0	6	0	60	1.4	70
chrM	3406	+	90.4	3409	ENST00000361390	MT-ND1	protein_coding	+	0	4	0	17	0	4
chrM	3406	+	90.4	3404	ENST00000361390	MT-ND1	protein_coding	+	0	4	0	13	NA	NA
chrM	3406	+	90.4	3407	ENST00000361390	MT-ND1	protein_coding	+	0	4	0	17	0	3
chrM	3414	+	35.4	3418	ENST00000361390	MT-ND1	protein_coding	+	0	4	0	21	0	4
chrM	3414	+	35.4	3415	ENST00000361390	MT-ND1	protein_coding	+	0	4	0	20	0	4
chrM	3414	+	35.4	3416	ENST00000361390	MT-ND1	protein_coding	+	0	4	0	21	0	4
chrM	3414	+	35.4	3417	ENST00000361390	MT-ND1	protein_coding	+	0	4	0	21	0	4
chrM	3416	+	41	3418	ENST00000361390	MT-ND1	protein_coding	+	0	4	0	21	0	4
chrM	3416	+	41	3415	ENST00000361390	MT-ND1	protein_coding	+	0	4	0	20	0	4
chrM	3416	+	41	3421	ENST00000361390	MT-ND1	protein_coding	+	0	4	0	25	0	6
chrM	3416	+	41	3416	ENST00000361390	MT-ND1	protein_coding	+	0	4	0	21	0	4
chrM	3416	+	41	3417	ENST00000361390	MT-ND1	protein_coding	+	0	4	0	21	0	4
chrM	3417	+	2003.6	3418	ENST00000361390	MT-ND1	protein_coding	+	0	4	0	21	0	4
chrM	3417	+	2003.6	3415	ENST00000361390	MT-ND1	protein_coding	+	0	4	0	20	0	4
chrM	3417	+	2003.6	3421	ENST00000361390	MT-ND1	protein_coding	+	0	4	0	25	0	6
chrM	3417	+	2003.6	3416	ENST00000361390	MT-ND1	protein_coding	+	0	4	0	21	0	4
chrM	3417	+	2003.6	3417	ENST00000361390	MT-ND1	protein_coding	+	0	4	0	21	0	4
chrM	3420	+	92	3418	ENST00000361390	MT-ND1	protein_coding	+	0	4	0	21	0	4
chrM	3420	+	92	3421	ENST00000361390	MT-ND1	protein_coding	+	0	4	0	25	0	6
chrM	3420	+	92	3416	ENST00000361390	MT-ND1	protein_coding	+	0	4	0	21	0	4
chrM	3420	+	92	3417	ENST00000361390	MT-ND1	protein_coding	+	0	4	0	21	0	4
chrM	3462	+	81.5	3460	ENST00000361390	MT-ND1	protein_coding	+	NA	NA	0	10	NA	NA
chrM	3462	+	81.5	3463	ENST00000361390	MT-ND1	protein_coding	+	NA	NA	0	10	NA	NA
chrM	3462	+	81.5	3462	ENST00000361390	MT-ND1	protein_coding	+	NA	NA	0	10	NA	NA
chrM	3613	+	114.4	3613	ENST00000361390	MT-ND1	protein_coding	+	NA	NA	0	3	NA	NA
chrM	3613	+	114.4	3611	ENST00000361390	MT-ND1	protein_coding	+	NA	NA	0	3	NA	NA
chrM	3613	+	114.4	3610	ENST00000361390	MT-ND1	protein_coding	+	NA	NA	0	3	NA	NA
chrM	3613	+	114.4	3614	ENST00000361390	MT-ND1	protein_coding	+	NA	NA	0	3	NA	NA
chrM	3680	+	81.2	3685	ENST00000361390	MT-ND1	protein_coding	+	0	8	1.3	78	0	10
chrM	3680	+	81.2	3681	ENST00000361390	MT-ND1	protein_coding	+	0	3	0	68	0	7
chrM	3680	+	81.2	3679	ENST00000361390	MT-ND1	protein_coding	+	0	3	0	64	0	6
chrM	3718	+	34.7	3719	ENST00000361390	MT-ND1	protein_coding	+	0	6	1.2	84	0	12
chrM	3718	+	34.7	3717	ENST00000361390	MT-ND1	protein_coding	+	0	7	0	87	0	12
chrM	3718	+	34.7	3718	ENST00000361390	MT-ND1	protein_coding	+	0	7	0	86	0	12
chrM	3718	+	34.7	3723	ENST00000361390	MT-ND1	protein_coding	+	0	6	1.2	80	0	10
chrM	3870	+	359.3	3868	ENST00000361390	MT-ND1	protein_coding	+	0	7	0	84	NA	NA
chrM	3870	+	359.3	3873	ENST00000361390	MT-ND1	protein_coding	+	0	7	0	106	NA	NA
chrM	3870	+	359.3	3875	ENST00000361390	MT-ND1	protein_coding	+	0	7	0	121	NA	NA
chrM	3870	+	359.3	3871	ENST00000361390	MT-ND1	protein_coding	+	0	7	0	101	NA	NA
chrM	3870	+	359.3	3870	ENST00000361390	MT-ND1	protein_coding	+	0	7	1	99	NA	NA
chrM	3874	+	3450.8	3873	ENST00000361390	MT-ND1	protein_coding	+	0	7	0	106	NA	NA
chrM	3874	+	3450.8	3875	ENST00000361390	MT-ND1	protein_coding	+	0	7	0	121	NA	NA
chrM	3874	+	3450.8	3871	ENST00000361390	MT-ND1	protein_coding	+	0	7	0	101	NA	NA
chrM	3874	+	3450.8	3879	ENST00000361390	MT-ND1	protein_coding	+	0	13	0	147	0	3
chrM	3874	+	3450.8	3870	ENST00000361390	MT-ND1	protein_coding	+	0	7	1	99	NA	NA
chrM	3878	+	952.6	3875	ENST00000361390	MT-ND1	protein_coding	+	0	7	0	121	NA	NA
chrM	3878	+	952.6	3879	ENST00000361390	MT-ND1	protein_coding	+	0	13	0	147	0	3
chrM	3888	+	32.3	3890	ENST00000361390	MT-ND1	protein_coding	+	0	27	0	165	0	8
chrM	3888	+	32.3	3885	ENST00000361390	MT-ND1	protein_coding	+	0	27	0	157	0	6
chrM	3888	+	32.3	3886	ENST00000361390	MT-ND1	protein_coding	+	0	27	0.6	161	0	6
chrM	3888	+	32.3	3894	ENST00000361390	MT-ND1	protein_coding	+	0	27	0	170	0	9
chrM	3888	+	32.3	3889	ENST00000361390	MT-ND1	protein_coding	+	0	27	0	165	0	8
chrM	3889	+	79.7	3890	ENST00000361390	MT-ND1	protein_coding	+	0	27	0	165	0	8
chrM	3889	+	79.7	3885	ENST00000361390	MT-ND1	protein_coding	+	0	27	0	157	0	6
chrM	3889	+	79.7	3886	ENST00000361390	MT-ND1	protein_coding	+	0	27	0.6	161	0	6
chrM	3889	+	79.7	3895	ENST00000361390	MT-ND1	protein_coding	+	0	27	0	172	0	9
chrM	3889	+	79.7	3894	ENST00000361390	MT-ND1	protein_coding	+	0	27	0	170	0	9
chrM	3889	+	79.7	3889	ENST00000361390	MT-ND1	protein_coding	+	0	27	0	165	0	8
chrM	3893	+	119.2	3890	ENST00000361390	MT-ND1	protein_coding	+	0	27	0	165	0	8
chrM	3893	+	119.2	3898	ENST00000361390	MT-ND1	protein_coding	+	0	28	0	176	0	9
chrM	3893	+	119.2	3895	ENST00000361390	MT-ND1	protein_coding	+	0	27	0	172	0	9
chrM	3893	+	119.2	3894	ENST00000361390	MT-ND1	protein_coding	+	0	27	0	170	0	9
chrM	3893	+	119.2	3896	ENST00000361390	MT-ND1	protein_coding	+	0	27	0	173	0	9
chrM	3893	+	119.2	3897	ENST00000361390	MT-ND1	protein_coding	+	0	27	0	173	0	9
chrM	3893	+	119.2	3889	ENST00000361390	MT-ND1	protein_coding	+	0	27	0	165	0	8
chrM	3903	+	34.2	3904	ENST00000361390	MT-ND1	protein_coding	+	0	28	0	187	0	11
chrM	3903	+	34.2	3909	ENST00000361390	MT-ND1	protein_coding	+	0	28	0.5	203	0	11
chrM	3903	+	34.2	3901	ENST00000361390	MT-ND1	protein_coding	+	0	28	0	179	0	10
chrM	3903	+	34.2	3905	ENST00000361390	MT-ND1	protein_coding	+	0	28	0	191	0	11
chrM	3904	+	28474.9	3904	ENST00000361390	MT-ND1	protein_coding	+	0	28	0	187	0	11
chrM	3904	+	28474.9	3909	ENST00000361390	MT-ND1	protein_coding	+	0	28	0.5	203	0	11
chrM	3904	+	28474.9	3901	ENST00000361390	MT-ND1	protein_coding	+	0	28	0	179	0	10
chrM	3904	+	28474.9	3910	ENST00000361390	MT-ND1	protein_coding	+	0	28	0	203	0	11
chrM	3904	+	28474.9	3905	ENST00000361390	MT-ND1	protein_coding	+	0	28	0	191	0	11
chrM	3908	+	83.7	3904	ENST00000361390	MT-ND1	protein_coding	+	0	28	0	187	0	11
chrM	3908	+	83.7	3909	ENST00000361390	MT-ND1	protein_coding	+	0	28	0.5	203	0	11
chrM	3908	+	83.7	3910	ENST00000361390	MT-ND1	protein_coding	+	0	28	0	203	0	11
chrM	3908	+	83.7	3905	ENST00000361390	MT-ND1	protein_coding	+	0	28	0	191	0	11
chrM	3909	+	344.8	3909	ENST00000361390	MT-ND1	protein_coding	+	0	28	0.5	203	0	11
chrM	3909	+	344.8	3910	ENST00000361390	MT-ND1	protein_coding	+	0	28	0	203	0	11
chrM	3909	+	344.8	3905	ENST00000361390	MT-ND1	protein_coding	+	0	28	0	191	0	11
chrM	4288	+	58.4	4289	ENST00000387365	MT-TI	Mt_tRNA	+	0	3	NA	NA	0	9
chrM	4346	-	23.7	4347	ENST00000387372	MT-TQ	Mt_tRNA	-	0	79	0	31	0	14
chrM	4426	+	8418.4	4431	ENST00000387377	MT-TM	Mt_tRNA	+	0.6	483	5.6	266	2.1	286
chrM	4426	+	8418.4	4432	ENST00000387377	MT-TM	Mt_tRNA	+	0.4	484	5	258	1.5	267
chrM	4426	+	8418.4	4423	ENST00000387377	MT-TM	Mt_tRNA	+	0.8	487	5.9	273	1.3	304
chrM	4426	+	8418.4	4427	ENST00000387377	MT-TM	Mt_tRNA	+	0.4	487	4.8	271	2.3	300
chrM	4437	+	8281.6	4440	ENST00000387377	MT-TM	Mt_tRNA	+	0.2	479	0.9	227	1	206
chrM	4437	+	8281.6	4433	ENST00000387377	MT-TM	Mt_tRNA	+	22.6	483	14.9	255	2	250
chrM	4437	+	8281.6	4439	ENST00000387377	MT-TM	Mt_tRNA	+	0	479	1.3	228	1.4	207
chrM	4437	+	8281.6	4437	ENST00000387377	MT-TM	Mt_tRNA	+	0.4	481	1.7	229	1.4	208
chrM	4437	+	8281.6	4438	ENST00000387377	MT-TM	Mt_tRNA	+	0.8	480	1.8	228	1	209
chrM	4438	+	9674.1	4440	ENST00000387377	MT-TM	Mt_tRNA	+	0.2	479	0.9	227	1	206
chrM	4438	+	9674.1	4439	ENST00000387377	MT-TM	Mt_tRNA	+	0	479	1.3	228	1.4	207
chrM	4438	+	9674.1	4437	ENST00000387377	MT-TM	Mt_tRNA	+	0.4	481	1.7	229	1.4	208
chrM	4438	+	9674.1	4438	ENST00000387377	MT-TM	Mt_tRNA	+	0.8	480	1.8	228	1	209
chrM	4439	+	35201.8	4440	ENST00000387377	MT-TM	Mt_tRNA	+	0.2	479	0.9	227	1	206
chrM	4439	+	35201.8	4439	ENST00000387377	MT-TM	Mt_tRNA	+	0	479	1.3	228	1.4	207
chrM	4439	+	35201.8	4437	ENST00000387377	MT-TM	Mt_tRNA	+	0.4	481	1.7	229	1.4	208
chrM	4439	+	35201.8	4438	ENST00000387377	MT-TM	Mt_tRNA	+	0.8	480	1.8	228	1	209
chrM	4456	+	96.8	4458	ENST00000387377	MT-TM	Mt_tRNA	+	0	19	1.6	63	2.8	36
chrM	4456	+	96.8	4459	ENST00000387377	MT-TM	Mt_tRNA	+	0	16	0	47	3.7	27
chrM	4456	+	96.8	4462	ENST00000387377	MT-TM	Mt_tRNA	+	0	14	0	30	0	23
chrM	4456	+	96.8	4457	ENST00000387377	MT-TM	Mt_tRNA	+	0	19	1.5	67	2.8	36
chrM	4724	+	32.5	4724	ENST00000361453	MT-ND2	protein_coding	+	NA	NA	0	17	11.1	9
chrM	4724	+	32.5	4730	ENST00000361453	MT-ND2	protein_coding	+	NA	NA	0	17	11.1	9
chrM	4724	+	32.5	4725	ENST00000361453	MT-ND2	protein_coding	+	NA	NA	0	17	11.1	9
chrM	4952	+	23.1	4953	ENST00000361453	MT-ND2	protein_coding	+	NA	NA	0	8	NA	NA
chrM	4952	+	23.1	4952	ENST00000361453	MT-ND2	protein_coding	+	NA	NA	0	7	NA	NA
chrM	4952	+	23.1	4956	ENST00000361453	MT-ND2	protein_coding	+	NA	NA	0	9	NA	NA
chrM	4989	+	124.5	4993	ENST00000361453	MT-ND2	protein_coding	+	0	4	0	20	NA	NA
chrM	4989	+	124.5	4989	ENST00000361453	MT-ND2	protein_coding	+	0	4	0	20	0	3
chrM	4989	+	124.5	4990	ENST00000361453	MT-ND2	protein_coding	+	0	4	0	19	NA	NA
chrM	4989	+	124.5	4988	ENST00000361453	MT-ND2	protein_coding	+	0	4	0	20	0	3
chrM	5024	+	40.1	5028	ENST00000361453	MT-ND2	protein_coding	+	NA	NA	0	21	0	7
chrM	5024	+	40.1	5025	ENST00000361453	MT-ND2	protein_coding	+	NA	NA	0	9	NA	NA
chrM	5024	+	40.1	5026	ENST00000361453	MT-ND2	protein_coding	+	NA	NA	0	11	0	6
chrM	5024	+	40.1	5024	ENST00000361453	MT-ND2	protein_coding	+	NA	NA	0	9	NA	NA
chrM	5025	+	74.1	5028	ENST00000361453	MT-ND2	protein_coding	+	NA	NA	0	21	0	7
chrM	5025	+	74.1	5025	ENST00000361453	MT-ND2	protein_coding	+	NA	NA	0	9	NA	NA
chrM	5025	+	74.1	5026	ENST00000361453	MT-ND2	protein_coding	+	NA	NA	0	11	0	6
chrM	5025	+	74.1	5024	ENST00000361453	MT-ND2	protein_coding	+	NA	NA	0	9	NA	NA
chrM	5027	+	26.1	5028	ENST00000361453	MT-ND2	protein_coding	+	NA	NA	0	21	0	7
chrM	5027	+	26.1	5025	ENST00000361453	MT-ND2	protein_coding	+	NA	NA	0	9	NA	NA
chrM	5027	+	26.1	5026	ENST00000361453	MT-ND2	protein_coding	+	NA	NA	0	11	0	6
chrM	5027	+	26.1	5024	ENST00000361453	MT-ND2	protein_coding	+	NA	NA	0	9	NA	NA
chrM	5470	+	20.7	5476	ENST00000361453	MT-ND2	protein_coding	+	100	5	NA	NA	NA	NA
chrM	5849	-	19.8	5850	ENST00000387409	MT-TY	Mt_tRNA	-	0	9	28.6	14	20	5
chrM	5856	-	1839.9	5857	ENST00000387409	MT-TY	Mt_tRNA	-	0	9	0	13	0	4
chrM	6009	+	74.6	6006	ENST00000361624	MT-CO1	protein_coding	+	0	43	0.6	779	0	56
chrM	6009	+	74.6	6010	ENST00000361624	MT-CO1	protein_coding	+	0	41	0.4	717	0	45
chrM	6009	+	74.6	6009	ENST00000361624	MT-CO1	protein_coding	+	0	41	0.7	723	0	48
chrM	6009	+	74.6	6007	ENST00000361624	MT-CO1	protein_coding	+	0	41	0.8	753	0	53
chrM	6015	+	248.7	6016	ENST00000361624	MT-CO1	protein_coding	+	0	43	0.5	739	1.7	59
chrM	6015	+	248.7	6020	ENST00000361624	MT-CO1	protein_coding	+	0	49	0.3	766	0	81
chrM	6015	+	248.7	6021	ENST00000361624	MT-CO1	protein_coding	+	0	50	0.4	766	0	82
chrM	6206	+	42.3	6207	ENST00000361624	MT-CO1	protein_coding	+	NA	NA	100	6	NA	NA
chrM	6206	+	42.3	6210	ENST00000361624	MT-CO1	protein_coding	+	50	14	100	7	NA	NA
chrM	6231	+	18.3	6235	ENST00000361624	MT-CO1	protein_coding	+	63.6	66	0	63	14.3	7
chrM	6231	+	18.3	6231	ENST00000361624	MT-CO1	protein_coding	+	81.6	76	11.4	44	57.1	7
chrM	6231	+	18.3	6232	ENST00000361624	MT-CO1	protein_coding	+	70.5	61	11.8	51	0	5
chrM	6231	+	18.3	6237	ENST00000361624	MT-CO1	protein_coding	+	77.4	62	0	68	33.3	9
chrM	6231	+	18.3	6227	ENST00000361624	MT-CO1	protein_coding	+	53.9	76	20.8	24	25	4
chrM	6231	+	18.3	6229	ENST00000361624	MT-CO1	protein_coding	+	84.6	78	17.6	34	66.7	6
chrM	6237	+	56.9	6235	ENST00000361624	MT-CO1	protein_coding	+	63.6	66	0	63	14.3	7
chrM	6237	+	56.9	6243	ENST00000361624	MT-CO1	protein_coding	+	69.2	26	1.3	78	0	14
chrM	6237	+	56.9	6237	ENST00000361624	MT-CO1	protein_coding	+	77.4	62	0	68	33.3	9
chrM	6237	+	56.9	6238	ENST00000361624	MT-CO1	protein_coding	+	84	50	0	69	44.4	9
chrM	6237	+	56.9	6241	ENST00000361624	MT-CO1	protein_coding	+	69.8	43	0	75	14.3	14
chrM	6244	+	45.3	6248	ENST00000361624	MT-CO1	protein_coding	+	0	12	0	89	0	16
chrM	6244	+	45.3	6245	ENST00000361624	MT-CO1	protein_coding	+	40	15	0	81	0	16
chrM	6244	+	45.3	6243	ENST00000361624	MT-CO1	protein_coding	+	69.2	26	1.3	78	0	14
chrM	6244	+	45.3	6241	ENST00000361624	MT-CO1	protein_coding	+	69.8	43	0	75	14.3	14
chrM	6247	+	239.2	6248	ENST00000361624	MT-CO1	protein_coding	+	0	12	0	89	0	16
chrM	6247	+	239.2	6251	ENST00000361624	MT-CO1	protein_coding	+	0	13	0	96	0	21
chrM	6247	+	239.2	6245	ENST00000361624	MT-CO1	protein_coding	+	40	15	0	81	0	16
chrM	6247	+	239.2	6243	ENST00000361624	MT-CO1	protein_coding	+	69.2	26	1.3	78	0	14
chrM	6274	+	103.7	6275	ENST00000361624	MT-CO1	protein_coding	+	0	51	1.2	172	0	66
chrM	6296	+	2079.1	6296	ENST00000361624	MT-CO1	protein_coding	+	0	20	3	100	0	15
chrM	6296	+	2079.1	6292	ENST00000361624	MT-CO1	protein_coding	+	0	30	1.7	119	0	30
chrM	6296	+	2079.1	6295	ENST00000361624	MT-CO1	protein_coding	+	4.5	22	3.1	98	0	15
chrM	6296	+	2079.1	6302	ENST00000361624	MT-CO1	protein_coding	+	0	20	2.8	107	6.2	16
chrM	6296	+	2079.1	6297	ENST00000361624	MT-CO1	protein_coding	+	0	20	2.9	103	0	15
chrM	6296	+	2079.1	6293	ENST00000361624	MT-CO1	protein_coding	+	8	25	2.8	107	0	21
chrM	6341	+	36.2	6342	ENST00000361624	MT-CO1	protein_coding	+	NA	NA	0	21	0	5
chrM	6341	+	36.2	6337	ENST00000361624	MT-CO1	protein_coding	+	NA	NA	0	36	0	10
chrM	6341	+	36.2	6345	ENST00000361624	MT-CO1	protein_coding	+	NA	NA	0	6	NA	NA
chrM	6341	+	36.2	6341	ENST00000361624	MT-CO1	protein_coding	+	NA	NA	0	24	0	6
chrM	6350	+	44.8	6348	ENST00000361624	MT-CO1	protein_coding	+	NA	NA	0	4	NA	NA
chrM	6350	+	44.8	6351	ENST00000361624	MT-CO1	protein_coding	+	NA	NA	NA	NA	NA	NA
chrM	6350	+	44.8	6350	ENST00000361624	MT-CO1	protein_coding	+	NA	NA	0	3	NA	NA
chrM	6350	+	44.8	6355	ENST00000361624	MT-CO1	protein_coding	+	NA	NA	NA	NA	NA	NA
chrM	6356	+	262.5	6362	ENST00000361624	MT-CO1	protein_coding	+	NA	NA	0	4	NA	NA
chrM	6356	+	262.5	6355	ENST00000361624	MT-CO1	protein_coding	+	NA	NA	NA	NA	NA	NA
chrM	6357	+	18.3	6362	ENST00000361624	MT-CO1	protein_coding	+	NA	NA	0	4	NA	NA
chrM	6357	+	18.3	6355	ENST00000361624	MT-CO1	protein_coding	+	NA	NA	NA	NA	NA	NA
chrM	6373	+	340.3	6374	ENST00000361624	MT-CO1	protein_coding	+	NA	NA	20	5	NA	NA
chrM	6373	+	340.3	6371	ENST00000361624	MT-CO1	protein_coding	+	NA	NA	20	5	NA	NA
chrM	6373	+	340.3	6372	ENST00000361624	MT-CO1	protein_coding	+	NA	NA	20	5	NA	NA
chrM	6373	+	340.3	6378	ENST00000361624	MT-CO1	protein_coding	+	NA	NA	0	4	NA	NA
chrM	6373	+	340.3	6369	ENST00000361624	MT-CO1	protein_coding	+	NA	NA	20	5	NA	NA
chrM	6464	+	64.1	6469	ENST00000361624	MT-CO1	protein_coding	+	100	5	66.7	3	NA	NA
chrM	6464	+	64.1	6465	ENST00000361624	MT-CO1	protein_coding	+	42.9	14	50	4	0	4
chrM	6464	+	64.1	6464	ENST00000361624	MT-CO1	protein_coding	+	42.9	14	50	4	0	4
chrM	6464	+	64.1	6468	ENST00000361624	MT-CO1	protein_coding	+	100	5	66.7	3	NA	NA
chrM	6468	+	166	6469	ENST00000361624	MT-CO1	protein_coding	+	100	5	66.7	3	NA	NA
chrM	6468	+	166	6465	ENST00000361624	MT-CO1	protein_coding	+	42.9	14	50	4	0	4
chrM	6468	+	166	6464	ENST00000361624	MT-CO1	protein_coding	+	42.9	14	50	4	0	4
chrM	6468	+	166	6468	ENST00000361624	MT-CO1	protein_coding	+	100	5	66.7	3	NA	NA
chrM	6468	+	166	6474	ENST00000361624	MT-CO1	protein_coding	+	NA	NA	33.3	3	0	3
chrM	6473	+	67.7	6469	ENST00000361624	MT-CO1	protein_coding	+	100	5	66.7	3	NA	NA
chrM	6473	+	67.7	6476	ENST00000361624	MT-CO1	protein_coding	+	NA	NA	33.3	3	0	3
chrM	6473	+	67.7	6479	ENST00000361624	MT-CO1	protein_coding	+	NA	NA	33.3	3	0	4
chrM	6473	+	67.7	6474	ENST00000361624	MT-CO1	protein_coding	+	NA	NA	33.3	3	0	3
chrM	6475	+	357.6	6476	ENST00000361624	MT-CO1	protein_coding	+	NA	NA	33.3	3	0	3
chrM	6475	+	357.6	6479	ENST00000361624	MT-CO1	protein_coding	+	NA	NA	33.3	3	0	4
chrM	6475	+	357.6	6474	ENST00000361624	MT-CO1	protein_coding	+	NA	NA	33.3	3	0	3
chrM	6478	+	232	6484	ENST00000361624	MT-CO1	protein_coding	+	NA	NA	33.3	3	0	3
chrM	6478	+	232	6483	ENST00000361624	MT-CO1	protein_coding	+	NA	NA	33.3	3	0	3
chrM	6478	+	232	6476	ENST00000361624	MT-CO1	protein_coding	+	NA	NA	33.3	3	0	3
chrM	6478	+	232	6479	ENST00000361624	MT-CO1	protein_coding	+	NA	NA	33.3	3	0	4
chrM	6478	+	232	6474	ENST00000361624	MT-CO1	protein_coding	+	NA	NA	33.3	3	0	3
chrM	6483	+	112.6	6484	ENST00000361624	MT-CO1	protein_coding	+	NA	NA	33.3	3	0	3
chrM	6483	+	112.6	6483	ENST00000361624	MT-CO1	protein_coding	+	NA	NA	33.3	3	0	3
chrM	6483	+	112.6	6487	ENST00000361624	MT-CO1	protein_coding	+	NA	NA	33.3	3	0	3
chrM	6483	+	112.6	6479	ENST00000361624	MT-CO1	protein_coding	+	NA	NA	33.3	3	0	4
chrM	6486	+	183.6	6492	ENST00000361624	MT-CO1	protein_coding	+	NA	NA	16.7	6	0	5
chrM	6486	+	183.6	6484	ENST00000361624	MT-CO1	protein_coding	+	NA	NA	33.3	3	0	3
chrM	6486	+	183.6	6483	ENST00000361624	MT-CO1	protein_coding	+	NA	NA	33.3	3	0	3
chrM	6486	+	183.6	6487	ENST00000361624	MT-CO1	protein_coding	+	NA	NA	33.3	3	0	3
chrM	6486	+	183.6	6490	ENST00000361624	MT-CO1	protein_coding	+	NA	NA	16.7	6	0	4
chrM	6489	+	52.7	6492	ENST00000361624	MT-CO1	protein_coding	+	NA	NA	16.7	6	0	5
chrM	6489	+	52.7	6487	ENST00000361624	MT-CO1	protein_coding	+	NA	NA	33.3	3	0	3
chrM	6489	+	52.7	6493	ENST00000361624	MT-CO1	protein_coding	+	NA	NA	16.7	6	0	6
chrM	6489	+	52.7	6490	ENST00000361624	MT-CO1	protein_coding	+	NA	NA	16.7	6	0	4
chrM	6492	+	107	6497	ENST00000361624	MT-CO1	protein_coding	+	NA	NA	12.5	8	0	8
chrM	6492	+	107	6492	ENST00000361624	MT-CO1	protein_coding	+	NA	NA	16.7	6	0	5
chrM	6492	+	107	6493	ENST00000361624	MT-CO1	protein_coding	+	NA	NA	16.7	6	0	6
chrM	6492	+	107	6490	ENST00000361624	MT-CO1	protein_coding	+	NA	NA	16.7	6	0	4
chrM	6496	+	74	6497	ENST00000361624	MT-CO1	protein_coding	+	NA	NA	12.5	8	0	8
chrM	6496	+	74	6502	ENST00000361624	MT-CO1	protein_coding	+	NA	NA	7.1	14	0	8
chrM	6496	+	74	6492	ENST00000361624	MT-CO1	protein_coding	+	NA	NA	16.7	6	0	5
chrM	6496	+	74	6499	ENST00000361624	MT-CO1	protein_coding	+	NA	NA	11.1	9	0	8
chrM	6496	+	74	6501	ENST00000361624	MT-CO1	protein_coding	+	NA	NA	7.1	14	0	8
chrM	6496	+	74	6493	ENST00000361624	MT-CO1	protein_coding	+	NA	NA	16.7	6	0	6
chrM	6551	+	729.3	6547	ENST00000361624	MT-CO1	protein_coding	+	0	12	0	119	0	26
chrM	6551	+	729.3	6549	ENST00000361624	MT-CO1	protein_coding	+	0	12	0	159	0	47
chrM	6551	+	729.3	6555	ENST00000361624	MT-CO1	protein_coding	+	0	22	0.8	246	0	96
chrM	6551	+	729.3	6554	ENST00000361624	MT-CO1	protein_coding	+	0	20	0.9	230	0	94
chrM	6551	+	729.3	6552	ENST00000361624	MT-CO1	protein_coding	+	0	19	0	211	0	88
chrM	6551	+	729.3	6557	ENST00000361624	MT-CO1	protein_coding	+	7.4	27	0.7	302	0	109
chrM	6553	+	687.1	6558	ENST00000361624	MT-CO1	protein_coding	+	3.7	27	0.6	309	0	111
chrM	6553	+	687.1	6549	ENST00000361624	MT-CO1	protein_coding	+	0	12	0	159	0	47
chrM	6553	+	687.1	6555	ENST00000361624	MT-CO1	protein_coding	+	0	22	0.8	246	0	96
chrM	6553	+	687.1	6554	ENST00000361624	MT-CO1	protein_coding	+	0	20	0.9	230	0	94
chrM	6553	+	687.1	6552	ENST00000361624	MT-CO1	protein_coding	+	0	19	0	211	0	88
chrM	6553	+	687.1	6557	ENST00000361624	MT-CO1	protein_coding	+	7.4	27	0.7	302	0	109
chrM	6554	+	108.2	6558	ENST00000361624	MT-CO1	protein_coding	+	3.7	27	0.6	309	0	111
chrM	6554	+	108.2	6555	ENST00000361624	MT-CO1	protein_coding	+	0	22	0.8	246	0	96
chrM	6554	+	108.2	6554	ENST00000361624	MT-CO1	protein_coding	+	0	20	0.9	230	0	94
chrM	6554	+	108.2	6552	ENST00000361624	MT-CO1	protein_coding	+	0	19	0	211	0	88
chrM	6554	+	108.2	6557	ENST00000361624	MT-CO1	protein_coding	+	7.4	27	0.7	302	0	109
chrM	6556	+	1065.8	6558	ENST00000361624	MT-CO1	protein_coding	+	3.7	27	0.6	309	0	111
chrM	6556	+	1065.8	6555	ENST00000361624	MT-CO1	protein_coding	+	0	22	0.8	246	0	96
chrM	6556	+	1065.8	6554	ENST00000361624	MT-CO1	protein_coding	+	0	20	0.9	230	0	94
chrM	6556	+	1065.8	6552	ENST00000361624	MT-CO1	protein_coding	+	0	19	0	211	0	88
chrM	6556	+	1065.8	6561	ENST00000361624	MT-CO1	protein_coding	+	3.7	27	0.6	317	0	117
chrM	6556	+	1065.8	6557	ENST00000361624	MT-CO1	protein_coding	+	7.4	27	0.7	302	0	109
chrM	6568	+	404	6570	ENST00000361624	MT-CO1	protein_coding	+	3.6	28	0.8	375	0	142
chrM	6568	+	404	6567	ENST00000361624	MT-CO1	protein_coding	+	3.7	27	0.6	354	0	128
chrM	6568	+	404	6569	ENST00000361624	MT-CO1	protein_coding	+	3.6	28	0.5	372	0	137
chrM	6568	+	404	6573	ENST00000361624	MT-CO1	protein_coding	+	3.3	30	0.5	398	0	149
chrM	6568	+	404	6564	ENST00000361624	MT-CO1	protein_coding	+	3.7	27	0.6	329	0	125
chrM	6568	+	404	6568	ENST00000361624	MT-CO1	protein_coding	+	7.1	28	0.5	367	0	132
chrM	6568	+	404	6572	ENST00000361624	MT-CO1	protein_coding	+	3.3	30	0.8	398	0	149
chrM	6569	+	515.1	6570	ENST00000361624	MT-CO1	protein_coding	+	3.6	28	0.8	375	0	142
chrM	6569	+	515.1	6567	ENST00000361624	MT-CO1	protein_coding	+	3.7	27	0.6	354	0	128
chrM	6569	+	515.1	6569	ENST00000361624	MT-CO1	protein_coding	+	3.6	28	0.5	372	0	137
chrM	6569	+	515.1	6573	ENST00000361624	MT-CO1	protein_coding	+	3.3	30	0.5	398	0	149
chrM	6569	+	515.1	6568	ENST00000361624	MT-CO1	protein_coding	+	7.1	28	0.5	367	0	132
chrM	6569	+	515.1	6572	ENST00000361624	MT-CO1	protein_coding	+	3.3	30	0.8	398	0	149
chrM	6623	+	295.6	6625	ENST00000361624	MT-CO1	protein_coding	+	NA	NA	1.4	71	NA	NA
chrM	6623	+	295.6	6626	ENST00000361624	MT-CO1	protein_coding	+	NA	NA	1.4	70	0	3
chrM	6623	+	295.6	6622	ENST00000361624	MT-CO1	protein_coding	+	NA	NA	1.4	71	NA	NA
chrM	6623	+	295.6	6624	ENST00000361624	MT-CO1	protein_coding	+	NA	NA	1.4	70	NA	NA
chrM	6625	+	97.4	6625	ENST00000361624	MT-CO1	protein_coding	+	NA	NA	1.4	71	NA	NA
chrM	6625	+	97.4	6626	ENST00000361624	MT-CO1	protein_coding	+	NA	NA	1.4	70	0	3
chrM	6625	+	97.4	6622	ENST00000361624	MT-CO1	protein_coding	+	NA	NA	1.4	71	NA	NA
chrM	6625	+	97.4	6624	ENST00000361624	MT-CO1	protein_coding	+	NA	NA	1.4	70	NA	NA
chrM	6639	+	222.1	6640	ENST00000361624	MT-CO1	protein_coding	+	NA	NA	1.9	54	NA	NA
chrM	6639	+	222.1	6645	ENST00000361624	MT-CO1	protein_coding	+	NA	NA	2	49	0	3
chrM	6927	+	73.4	6926	ENST00000361624	MT-CO1	protein_coding	+	14.3	7	2.5	79	0	9
chrM	6927	+	73.4	6928	ENST00000361624	MT-CO1	protein_coding	+	20	5	2.6	76	0	9
chrM	6927	+	73.4	6927	ENST00000361624	MT-CO1	protein_coding	+	20	5	2.6	77	0	8
chrM	7010	+	55.4	7006	ENST00000361624	MT-CO1	protein_coding	+	0	9	0	176	1.1	91
chrM	7010	+	55.4	7008	ENST00000361624	MT-CO1	protein_coding	+	12.5	8	0	173	1.1	91
chrM	7010	+	55.4	7013	ENST00000361624	MT-CO1	protein_coding	+	12.5	8	0	169	1.1	90
chrM	7010	+	55.4	7011	ENST00000361624	MT-CO1	protein_coding	+	12.5	8	0	173	1.1	91
chrM	7012	+	115.9	7008	ENST00000361624	MT-CO1	protein_coding	+	12.5	8	0	173	1.1	91
chrM	7012	+	115.9	7013	ENST00000361624	MT-CO1	protein_coding	+	12.5	8	0	169	1.1	90
chrM	7012	+	115.9	7011	ENST00000361624	MT-CO1	protein_coding	+	12.5	8	0	173	1.1	91
chrM	7012	+	115.9	7017	ENST00000361624	MT-CO1	protein_coding	+	12.5	8	0	170	0	90
chrM	7140	+	270.1	7146	ENST00000361624	MT-CO1	protein_coding	+	NA	NA	NA	NA	NA	NA
chrM	7205	+	164.4	7206	ENST00000361624	MT-CO1	protein_coding	+	0	3	0	52	0	17
chrM	7205	+	164.4	7201	ENST00000361624	MT-CO1	protein_coding	+	0	3	0	36	0	9
chrM	7205	+	164.4	7205	ENST00000361624	MT-CO1	protein_coding	+	0	3	0	52	0	17
chrM	7246	+	65.6	7248	ENST00000361624	MT-CO1	protein_coding	+	0	5	0	57	0	15
chrM	7246	+	65.6	7247	ENST00000361624	MT-CO1	protein_coding	+	0	5	0	57	0	15
chrM	7246	+	65.6	7250	ENST00000361624	MT-CO1	protein_coding	+	0	4	0	55	0	12
chrM	7246	+	65.6	7245	ENST00000361624	MT-CO1	protein_coding	+	0	5	0	58	0	17
chrM	7247	+	221.5	7248	ENST00000361624	MT-CO1	protein_coding	+	0	5	0	57	0	15
chrM	7247	+	221.5	7247	ENST00000361624	MT-CO1	protein_coding	+	0	5	0	57	0	15
chrM	7247	+	221.5	7250	ENST00000361624	MT-CO1	protein_coding	+	0	4	0	55	0	12
chrM	7247	+	221.5	7245	ENST00000361624	MT-CO1	protein_coding	+	0	5	0	58	0	17
chrM	7249	+	171.6	7248	ENST00000361624	MT-CO1	protein_coding	+	0	5	0	57	0	15
chrM	7249	+	171.6	7247	ENST00000361624	MT-CO1	protein_coding	+	0	5	0	57	0	15
chrM	7249	+	171.6	7250	ENST00000361624	MT-CO1	protein_coding	+	0	4	0	55	0	12
chrM	7249	+	171.6	7245	ENST00000361624	MT-CO1	protein_coding	+	0	5	0	58	0	17
chrM	7313	+	233.6	7314	ENST00000361624	MT-CO1	protein_coding	+	0	12	0	78	0	11
chrM	7629	+	69.8	7630	ENST00000361739	MT-CO2	protein_coding	+	5.9	17	5.1	39	6.7	15
chrM	7629	+	69.8	7634	ENST00000361739	MT-CO2	protein_coding	+	6.2	16	6.7	30	0	9
chrM	7629	+	69.8	7627	ENST00000361739	MT-CO2	protein_coding	+	5.6	18	4.4	45	0	21
chrM	7629	+	69.8	7629	ENST00000361739	MT-CO2	protein_coding	+	5.6	18	4.7	43	0	19
chrM	7629	+	69.8	7628	ENST00000361739	MT-CO2	protein_coding	+	5.6	18	4.7	43	0	20
chrM	7801	+	129.1	7799	ENST00000361739	MT-CO2	protein_coding	+	NA	NA	11.1	9	NA	NA
chrM	7801	+	129.1	7803	ENST00000361739	MT-CO2	protein_coding	+	NA	NA	14.3	7	NA	NA
chrM	7801	+	129.1	7802	ENST00000361739	MT-CO2	protein_coding	+	NA	NA	11.1	9	NA	NA
chrM	7840	+	36.2	7841	ENST00000361739	MT-CO2	protein_coding	+	NA	NA	20	5	NA	NA
chrM	7840	+	36.2	7846	ENST00000361739	MT-CO2	protein_coding	+	NA	NA	33.3	9	NA	NA
chrM	7840	+	36.2	7836	ENST00000361739	MT-CO2	protein_coding	+	66.7	3	50	4	NA	NA
chrM	7845	+	41.4	7850	ENST00000361739	MT-CO2	protein_coding	+	NA	NA	33.3	9	25	4
chrM	7845	+	41.4	7841	ENST00000361739	MT-CO2	protein_coding	+	NA	NA	20	5	NA	NA
chrM	7845	+	41.4	7846	ENST00000361739	MT-CO2	protein_coding	+	NA	NA	33.3	9	NA	NA
chrM	7868	+	122.2	7867	ENST00000361739	MT-CO2	protein_coding	+	NA	NA	50	8	33.3	6
chrM	7868	+	122.2	7864	ENST00000361739	MT-CO2	protein_coding	+	NA	NA	50	8	33.3	6
chrM	7868	+	122.2	7873	ENST00000361739	MT-CO2	protein_coding	+	NA	NA	33.3	9	33.3	6
chrM	7868	+	122.2	7874	ENST00000361739	MT-CO2	protein_coding	+	NA	NA	33.3	9	40	5
chrM	7868	+	122.2	7869	ENST00000361739	MT-CO2	protein_coding	+	NA	NA	50	8	33.3	6
chrM	7868	+	122.2	7868	ENST00000361739	MT-CO2	protein_coding	+	NA	NA	50	8	33.3	6
chrM	7868	+	122.2	7865	ENST00000361739	MT-CO2	protein_coding	+	NA	NA	50	8	33.3	6
chrM	7889	+	124.9	7890	ENST00000361739	MT-CO2	protein_coding	+	0	5	2.9	35	0	14
chrM	7889	+	124.9	7889	ENST00000361739	MT-CO2	protein_coding	+	0	5	3.2	31	0	13
chrM	7889	+	124.9	7892	ENST00000361739	MT-CO2	protein_coding	+	0	5	2.8	36	0	14
chrM	7889	+	124.9	7893	ENST00000361739	MT-CO2	protein_coding	+	0	5	2.7	37	0	14
chrM	7892	+	322.1	7890	ENST00000361739	MT-CO2	protein_coding	+	0	5	2.9	35	0	14
chrM	7892	+	322.1	7889	ENST00000361739	MT-CO2	protein_coding	+	0	5	3.2	31	0	13
chrM	7892	+	322.1	7892	ENST00000361739	MT-CO2	protein_coding	+	0	5	2.8	36	0	14
chrM	7892	+	322.1	7893	ENST00000361739	MT-CO2	protein_coding	+	0	5	2.7	37	0	14
chrM	7906	+	1608.9	7910	ENST00000361739	MT-CO2	protein_coding	+	0	5	3.8	52	0	27
chrM	7906	+	1608.9	7906	ENST00000361739	MT-CO2	protein_coding	+	0	5	4.3	47	0	23
chrM	7906	+	1608.9	7907	ENST00000361739	MT-CO2	protein_coding	+	0	5	4.3	47	0	23
chrM	7991	+	4392.8	7991	ENST00000361739	MT-CO2	protein_coding	+	44.4	9	7.4	27	0	16
chrM	7991	+	4392.8	7992	ENST00000361739	MT-CO2	protein_coding	+	0	9	7.1	28	0	16
chrM	7991	+	4392.8	7997	ENST00000361739	MT-CO2	protein_coding	+	0	9	2.9	34	0	19
chrM	7991	+	4392.8	7989	ENST00000361739	MT-CO2	protein_coding	+	0	9	8	25	0	16
chrM	7996	+	314.8	7992	ENST00000361739	MT-CO2	protein_coding	+	0	9	7.1	28	0	16
chrM	7996	+	314.8	7997	ENST00000361739	MT-CO2	protein_coding	+	0	9	2.9	34	0	19
chrM	8002	+	258.1	8007	ENST00000361739	MT-CO2	protein_coding	+	0	5	2.2	46	0	20
chrM	8002	+	258.1	8003	ENST00000361739	MT-CO2	protein_coding	+	0	5	2.2	46	0	22
chrM	8006	+	145.7	8007	ENST00000361739	MT-CO2	protein_coding	+	0	5	2.2	46	0	20
chrM	8006	+	145.7	8003	ENST00000361739	MT-CO2	protein_coding	+	0	5	2.2	46	0	22
chrM	8015	+	324.6	8020	ENST00000361739	MT-CO2	protein_coding	+	NA	NA	2.3	43	0	16
chrM	8015	+	324.6	8018	ENST00000361739	MT-CO2	protein_coding	+	NA	NA	4.5	44	0	17
chrM	8015	+	324.6	8016	ENST00000361739	MT-CO2	protein_coding	+	NA	NA	6.8	44	0	17
chrM	8015	+	324.6	8019	ENST00000361739	MT-CO2	protein_coding	+	NA	NA	7	43	0	17
chrM	8019	+	30.9	8020	ENST00000361739	MT-CO2	protein_coding	+	NA	NA	2.3	43	0	16
chrM	8019	+	30.9	8018	ENST00000361739	MT-CO2	protein_coding	+	NA	NA	4.5	44	0	17
chrM	8019	+	30.9	8016	ENST00000361739	MT-CO2	protein_coding	+	NA	NA	6.8	44	0	17
chrM	8019	+	30.9	8019	ENST00000361739	MT-CO2	protein_coding	+	NA	NA	7	43	0	17
chrM	8049	+	90.9	8055	ENST00000361739	MT-CO2	protein_coding	+	NA	NA	0	24	0	4
chrM	8049	+	90.9	8050	ENST00000361739	MT-CO2	protein_coding	+	NA	NA	0	25	0	3
chrM	8049	+	90.9	8053	ENST00000361739	MT-CO2	protein_coding	+	NA	NA	0	23	0	3
chrM	8054	+	1622.9	8060	ENST00000361739	MT-CO2	protein_coding	+	NA	NA	0	23	0	3
chrM	8054	+	1622.9	8055	ENST00000361739	MT-CO2	protein_coding	+	NA	NA	0	24	0	4
chrM	8054	+	1622.9	8050	ENST00000361739	MT-CO2	protein_coding	+	NA	NA	0	25	0	3
chrM	8054	+	1622.9	8053	ENST00000361739	MT-CO2	protein_coding	+	NA	NA	0	23	0	3
chrM	8059	+	23.1	8060	ENST00000361739	MT-CO2	protein_coding	+	NA	NA	0	23	0	3
chrM	8059	+	23.1	8055	ENST00000361739	MT-CO2	protein_coding	+	NA	NA	0	24	0	4
chrM	8059	+	23.1	8063	ENST00000361739	MT-CO2	protein_coding	+	NA	NA	0	22	0	3
chrM	8145	+	654.6	8146	ENST00000361739	MT-CO2	protein_coding	+	0	8	0	69	0	5
chrM	8145	+	654.6	8143	ENST00000361739	MT-CO2	protein_coding	+	0	8	1.6	64	0	5
chrM	8145	+	654.6	8141	ENST00000361739	MT-CO2	protein_coding	+	0	6	0	61	0	5
chrM	8145	+	654.6	8151	ENST00000361739	MT-CO2	protein_coding	+	0	8	0	72	0	6
chrM	8145	+	654.6	8148	ENST00000361739	MT-CO2	protein_coding	+	0	8	0	72	0	5
chrM	8161	+	208.6	8165	ENST00000361739	MT-CO2	protein_coding	+	0	4	0	69	0	3
chrM	8161	+	208.6	8162	ENST00000361739	MT-CO2	protein_coding	+	0	3	0	68	NA	NA
chrM	8168	+	126.1	8165	ENST00000361739	MT-CO2	protein_coding	+	0	4	0	69	0	3
chrM	8168	+	126.1	8169	ENST00000361739	MT-CO2	protein_coding	+	0	4	0	70	0	3
chrM	8168	+	126.1	8174	ENST00000361739	MT-CO2	protein_coding	+	0	4	0	72	NA	NA
chrM	8190	+	384.3	8191	ENST00000361739	MT-CO2	protein_coding	+	0	4	0	76	0	7
chrM	8190	+	384.3	8195	ENST00000361739	MT-CO2	protein_coding	+	0	4	0	69	0	7
chrM	8190	+	384.3	8196	ENST00000361739	MT-CO2	protein_coding	+	0	4	0	67	0	7
chrM	8375	+	27.5	8373	ENST00000361851	MT-ATP8	protein_coding	+	NA	NA	NA	NA	25	4
chrM	8375	+	27.5	8376	ENST00000361851	MT-ATP8	protein_coding	+	NA	NA	NA	NA	0	4
chrM	8375	+	27.5	8371	ENST00000361851	MT-ATP8	protein_coding	+	NA	NA	NA	NA	25	4
chrM	8375	+	27.5	8372	ENST00000361851	MT-ATP8	protein_coding	+	NA	NA	NA	NA	25	4
chrM	8480	+	18.3	8476	ENST00000361851	MT-ATP8	protein_coding	+	NA	NA	33.3	3	NA	NA
chrM	8480	+	18.3	8477	ENST00000361851	MT-ATP8	protein_coding	+	NA	NA	33.3	3	NA	NA
chrM	8480	+	18.3	8481	ENST00000361851	MT-ATP8	protein_coding	+	NA	NA	25	4	NA	NA
chrM	8480	+	18.3	8482	ENST00000361851	MT-ATP8	protein_coding	+	NA	NA	25	4	NA	NA
chrM	8480	+	18.3	8479	ENST00000361851	MT-ATP8	protein_coding	+	NA	NA	25	4	NA	NA
chrM	8481	+	65.4	8477	ENST00000361851	MT-ATP8	protein_coding	+	NA	NA	33.3	3	NA	NA
chrM	8481	+	65.4	8481	ENST00000361851	MT-ATP8	protein_coding	+	NA	NA	25	4	NA	NA
chrM	8481	+	65.4	8482	ENST00000361851	MT-ATP8	protein_coding	+	NA	NA	25	4	NA	NA
chrM	8481	+	65.4	8479	ENST00000361851	MT-ATP8	protein_coding	+	NA	NA	25	4	NA	NA
chrM	8481	+	65.4	8487	ENST00000361851	MT-ATP8	protein_coding	+	NA	NA	25	4	0	6
chrM	8488	+	1511.7	8488	ENST00000361851	MT-ATP8	protein_coding	+	NA	NA	25	4	0	6
chrM	8488	+	1511.7	8489	ENST00000361851	MT-ATP8	protein_coding	+	NA	NA	25	4	0	6
chrM	8488	+	1511.7	8487	ENST00000361851	MT-ATP8	protein_coding	+	NA	NA	25	4	0	6
chrM	8515	+	458.1	8515	ENST00000361851	MT-ATP8	protein_coding	+	0	7	3.7	27	0	32
chrM	8515	+	458.1	8514	ENST00000361851	MT-ATP8	protein_coding	+	0	7	3.7	27	0	32
chrM	8515	+	458.1	8516	ENST00000361851	MT-ATP8	protein_coding	+	0	7	3.6	28	0	31
chrM	8522	+	23.7	8524	ENST00000361851	MT-ATP8	protein_coding	+	0	7	3.6	28	0	29
chrM	8522	+	23.7	8523	ENST00000361851	MT-ATP8	protein_coding	+	0	7	3.6	28	0	29
chrM	8523	+	151.6	8524	ENST00000361851	MT-ATP8	protein_coding	+	0	7	3.6	28	0	29
chrM	8523	+	151.6	8523	ENST00000361851	MT-ATP8	protein_coding	+	0	7	3.6	28	0	29
chrM	8658	+	89.4	8656	ENST00000361899	MT-ATP6	protein_coding	+	NA	NA	NA	NA	0	3
chrM	8658	+	89.4	8662	ENST00000361899	MT-ATP6	protein_coding	+	NA	NA	NA	NA	0	3
chrM	8658	+	89.4	8659	ENST00000361899	MT-ATP6	protein_coding	+	NA	NA	NA	NA	0	3
chrM	8658	+	89.4	8661	ENST00000361899	MT-ATP6	protein_coding	+	NA	NA	NA	NA	0	3
chrM	8658	+	89.4	8663	ENST00000361899	MT-ATP6	protein_coding	+	NA	NA	NA	NA	0	3
chrM	8658	+	89.4	8658	ENST00000361899	MT-ATP6	protein_coding	+	NA	NA	NA	NA	0	3
chrM	8662	+	117.8	8662	ENST00000361899	MT-ATP6	protein_coding	+	NA	NA	NA	NA	0	3
chrM	8662	+	117.8	8659	ENST00000361899	MT-ATP6	protein_coding	+	NA	NA	NA	NA	0	3
chrM	8662	+	117.8	8661	ENST00000361899	MT-ATP6	protein_coding	+	NA	NA	NA	NA	0	3
chrM	8662	+	117.8	8666	ENST00000361899	MT-ATP6	protein_coding	+	NA	NA	NA	NA	0	3
chrM	8662	+	117.8	8663	ENST00000361899	MT-ATP6	protein_coding	+	NA	NA	NA	NA	0	3
chrM	8662	+	117.8	8658	ENST00000361899	MT-ATP6	protein_coding	+	NA	NA	NA	NA	0	3
chrM	8703	+	1377.9	8703	ENST00000361899	MT-ATP6	protein_coding	+	NA	NA	0	14	0	10
chrM	8703	+	1377.9	8704	ENST00000361899	MT-ATP6	protein_coding	+	NA	NA	0	14	0	10
chrM	8703	+	1377.9	8708	ENST00000361899	MT-ATP6	protein_coding	+	NA	NA	0	17	0	7
chrM	8714	+	146.7	8713	ENST00000361899	MT-ATP6	protein_coding	+	NA	NA	0	18	0	7
chrM	8714	+	146.7	8710	ENST00000361899	MT-ATP6	protein_coding	+	NA	NA	0	17	0	7
chrM	8714	+	146.7	8715	ENST00000361899	MT-ATP6	protein_coding	+	NA	NA	0	18	0	7
chrM	8917	+	302.3	8916	ENST00000361899	MT-ATP6	protein_coding	+	NA	NA	33.3	3	NA	NA
chrM	8917	+	302.3	8915	ENST00000361899	MT-ATP6	protein_coding	+	NA	NA	33.3	3	NA	NA
chrM	9031	+	52.1	9035	ENST00000361899	MT-ATP6	protein_coding	+	NA	NA	0	8	0	4
chrM	9031	+	52.1	9028	ENST00000361899	MT-ATP6	protein_coding	+	NA	NA	0	10	12.5	8
chrM	9031	+	52.1	9032	ENST00000361899	MT-ATP6	protein_coding	+	NA	NA	0	10	0	8
chrM	9031	+	52.1	9037	ENST00000361899	MT-ATP6	protein_coding	+	NA	NA	0	8	0	4
chrM	9031	+	52.1	9029	ENST00000361899	MT-ATP6	protein_coding	+	NA	NA	0	10	14.3	7
chrM	9031	+	52.1	9031	ENST00000361899	MT-ATP6	protein_coding	+	NA	NA	0	10	0	8
chrM	9036	+	84.8	9035	ENST00000361899	MT-ATP6	protein_coding	+	NA	NA	0	8	0	4
chrM	9036	+	84.8	9041	ENST00000361899	MT-ATP6	protein_coding	+	NA	NA	0	7	0	5
chrM	9036	+	84.8	9032	ENST00000361899	MT-ATP6	protein_coding	+	NA	NA	0	10	0	8
chrM	9036	+	84.8	9037	ENST00000361899	MT-ATP6	protein_coding	+	NA	NA	0	8	0	4
chrM	9042	+	52.7	9041	ENST00000361899	MT-ATP6	protein_coding	+	NA	NA	0	7	0	5
chrM	9042	+	52.7	9044	ENST00000361899	MT-ATP6	protein_coding	+	NA	NA	0	7	0	5
chrM	9042	+	52.7	9043	ENST00000361899	MT-ATP6	protein_coding	+	NA	NA	0	7	0	5
chrM	9061	+	148.6	9062	ENST00000361899	MT-ATP6	protein_coding	+	NA	NA	NA	NA	0	5
chrM	9061	+	148.6	9061	ENST00000361899	MT-ATP6	protein_coding	+	NA	NA	0	3	0	6
chrM	9061	+	148.6	9058	ENST00000361899	MT-ATP6	protein_coding	+	NA	NA	0	4	0	6
chrM	9061	+	148.6	9057	ENST00000361899	MT-ATP6	protein_coding	+	NA	NA	0	5	0	6
chrM	9061	+	148.6	9060	ENST00000361899	MT-ATP6	protein_coding	+	NA	NA	0	3	0	6
chrM	9061	+	148.6	9066	ENST00000361899	MT-ATP6	protein_coding	+	NA	NA	NA	NA	0	5
chrM	9245	+	263.5	9249	ENST00000362079	MT-CO3	protein_coding	+	NA	NA	40	5	NA	NA
chrM	9245	+	263.5	9244	ENST00000362079	MT-CO3	protein_coding	+	NA	NA	0	3	NA	NA
chrM	9245	+	263.5	9245	ENST00000362079	MT-CO3	protein_coding	+	NA	NA	66.7	3	NA	NA
chrM	9245	+	263.5	9250	ENST00000362079	MT-CO3	protein_coding	+	NA	NA	40	5	NA	NA
chrM	9245	+	263.5	9251	ENST00000362079	MT-CO3	protein_coding	+	NA	NA	33.3	6	NA	NA
chrM	9245	+	263.5	9246	ENST00000362079	MT-CO3	protein_coding	+	NA	NA	66.7	3	NA	NA
chrM	9248	+	65.3	9249	ENST00000362079	MT-CO3	protein_coding	+	NA	NA	40	5	NA	NA
chrM	9248	+	65.3	9244	ENST00000362079	MT-CO3	protein_coding	+	NA	NA	0	3	NA	NA
chrM	9248	+	65.3	9245	ENST00000362079	MT-CO3	protein_coding	+	NA	NA	66.7	3	NA	NA
chrM	9248	+	65.3	9250	ENST00000362079	MT-CO3	protein_coding	+	NA	NA	40	5	NA	NA
chrM	9248	+	65.3	9251	ENST00000362079	MT-CO3	protein_coding	+	NA	NA	33.3	6	NA	NA
chrM	9248	+	65.3	9246	ENST00000362079	MT-CO3	protein_coding	+	NA	NA	66.7	3	NA	NA
chrM	9250	+	156.4	9249	ENST00000362079	MT-CO3	protein_coding	+	NA	NA	40	5	NA	NA
chrM	9250	+	156.4	9256	ENST00000362079	MT-CO3	protein_coding	+	NA	NA	37.5	8	NA	NA
chrM	9250	+	156.4	9250	ENST00000362079	MT-CO3	protein_coding	+	NA	NA	40	5	NA	NA
chrM	9250	+	156.4	9251	ENST00000362079	MT-CO3	protein_coding	+	NA	NA	33.3	6	NA	NA
chrM	9250	+	156.4	9246	ENST00000362079	MT-CO3	protein_coding	+	NA	NA	66.7	3	NA	NA
chrM	9323	+	139.4	9329	ENST00000362079	MT-CO3	protein_coding	+	NA	NA	28.6	7	NA	NA
chrM	9323	+	139.4	9321	ENST00000362079	MT-CO3	protein_coding	+	NA	NA	28.6	7	33.3	3
chrM	9323	+	139.4	9324	ENST00000362079	MT-CO3	protein_coding	+	NA	NA	28.6	7	NA	NA
chrM	9323	+	139.4	9323	ENST00000362079	MT-CO3	protein_coding	+	NA	NA	28.6	7	NA	NA
chrM	9323	+	139.4	9319	ENST00000362079	MT-CO3	protein_coding	+	NA	NA	28.6	7	33.3	3
chrM	9424	+	63.5	9422	ENST00000362079	MT-CO3	protein_coding	+	0	4	3.1	32	0	19
chrM	9424	+	63.5	9425	ENST00000362079	MT-CO3	protein_coding	+	NA	NA	3.7	27	0	12
chrM	9424	+	63.5	9428	ENST00000362079	MT-CO3	protein_coding	+	NA	NA	4.8	21	0	7
chrM	9424	+	63.5	9424	ENST00000362079	MT-CO3	protein_coding	+	NA	NA	3.4	29	0	13
chrM	9424	+	63.5	9420	ENST00000362079	MT-CO3	protein_coding	+	28.6	7	2.7	37	0	28
chrM	9424	+	63.5	9427	ENST00000362079	MT-CO3	protein_coding	+	NA	NA	4.8	21	0	7
chrM	9432	+	293.2	9433	ENST00000362079	MT-CO3	protein_coding	+	NA	NA	4.8	21	0	3
chrM	9432	+	293.2	9428	ENST00000362079	MT-CO3	protein_coding	+	NA	NA	4.8	21	0	7
chrM	9432	+	293.2	9432	ENST00000362079	MT-CO3	protein_coding	+	NA	NA	4.8	21	0	3
chrM	9512	+	51	9513	ENST00000362079	MT-CO3	protein_coding	+	NA	NA	0	7	0	5
chrM	9512	+	51	9514	ENST00000362079	MT-CO3	protein_coding	+	NA	NA	0	7	0	5
chrM	9513	+	221	9513	ENST00000362079	MT-CO3	protein_coding	+	NA	NA	0	7	0	5
chrM	9513	+	221	9514	ENST00000362079	MT-CO3	protein_coding	+	NA	NA	0	7	0	5
chrM	9513	+	221	9519	ENST00000362079	MT-CO3	protein_coding	+	100	5	NA	NA	NA	NA
chrM	9515	+	460.7	9513	ENST00000362079	MT-CO3	protein_coding	+	NA	NA	0	7	0	5
chrM	9515	+	460.7	9514	ENST00000362079	MT-CO3	protein_coding	+	NA	NA	0	7	0	5
chrM	9515	+	460.7	9519	ENST00000362079	MT-CO3	protein_coding	+	100	5	NA	NA	NA	NA
chrM	9518	+	280.9	9514	ENST00000362079	MT-CO3	protein_coding	+	NA	NA	0	7	0	5
chrM	9518	+	280.9	9519	ENST00000362079	MT-CO3	protein_coding	+	100	5	NA	NA	NA	NA
chrM	9518	+	280.9	9523	ENST00000362079	MT-CO3	protein_coding	+	0	5	NA	NA	NA	NA
chrM	9518	+	280.9	9522	ENST00000362079	MT-CO3	protein_coding	+	0	5	NA	NA	NA	NA
chrM	9521	+	429.7	9519	ENST00000362079	MT-CO3	protein_coding	+	100	5	NA	NA	NA	NA
chrM	9521	+	429.7	9527	ENST00000362079	MT-CO3	protein_coding	+	0	5	NA	NA	NA	NA
chrM	9521	+	429.7	9523	ENST00000362079	MT-CO3	protein_coding	+	0	5	NA	NA	NA	NA
chrM	9521	+	429.7	9522	ENST00000362079	MT-CO3	protein_coding	+	0	5	NA	NA	NA	NA
chrM	9522	+	80.7	9528	ENST00000362079	MT-CO3	protein_coding	+	100	5	NA	NA	NA	NA
chrM	9522	+	80.7	9519	ENST00000362079	MT-CO3	protein_coding	+	100	5	NA	NA	NA	NA
chrM	9522	+	80.7	9527	ENST00000362079	MT-CO3	protein_coding	+	0	5	NA	NA	NA	NA
chrM	9522	+	80.7	9523	ENST00000362079	MT-CO3	protein_coding	+	0	5	NA	NA	NA	NA
chrM	9522	+	80.7	9522	ENST00000362079	MT-CO3	protein_coding	+	0	5	NA	NA	NA	NA
chrM	9526	+	105.9	9529	ENST00000362079	MT-CO3	protein_coding	+	100	5	NA	NA	NA	NA
chrM	9526	+	105.9	9528	ENST00000362079	MT-CO3	protein_coding	+	100	5	NA	NA	NA	NA
chrM	9526	+	105.9	9527	ENST00000362079	MT-CO3	protein_coding	+	0	5	NA	NA	NA	NA
chrM	9526	+	105.9	9523	ENST00000362079	MT-CO3	protein_coding	+	0	5	NA	NA	NA	NA
chrM	9526	+	105.9	9522	ENST00000362079	MT-CO3	protein_coding	+	0	5	NA	NA	NA	NA
chrM	9526	+	105.9	9530	ENST00000362079	MT-CO3	protein_coding	+	100	5	NA	NA	NA	NA
chrM	9529	+	73.7	9534	ENST00000362079	MT-CO3	protein_coding	+	100	5	NA	NA	NA	NA
chrM	9529	+	73.7	9529	ENST00000362079	MT-CO3	protein_coding	+	100	5	NA	NA	NA	NA
chrM	9529	+	73.7	9528	ENST00000362079	MT-CO3	protein_coding	+	100	5	NA	NA	NA	NA
chrM	9529	+	73.7	9533	ENST00000362079	MT-CO3	protein_coding	+	0	5	NA	NA	NA	NA
chrM	9529	+	73.7	9527	ENST00000362079	MT-CO3	protein_coding	+	0	5	NA	NA	NA	NA
chrM	9529	+	73.7	9535	ENST00000362079	MT-CO3	protein_coding	+	0	5	NA	NA	NA	NA
chrM	9529	+	73.7	9530	ENST00000362079	MT-CO3	protein_coding	+	100	5	NA	NA	NA	NA
chrM	9534	+	59.1	9534	ENST00000362079	MT-CO3	protein_coding	+	100	5	NA	NA	NA	NA
chrM	9534	+	59.1	9537	ENST00000362079	MT-CO3	protein_coding	+	100	5	NA	NA	NA	NA
chrM	9534	+	59.1	9533	ENST00000362079	MT-CO3	protein_coding	+	0	5	NA	NA	NA	NA
chrM	9534	+	59.1	9538	ENST00000362079	MT-CO3	protein_coding	+	100	5	NA	NA	NA	NA
chrM	9534	+	59.1	9535	ENST00000362079	MT-CO3	protein_coding	+	0	5	NA	NA	NA	NA
chrM	9534	+	59.1	9530	ENST00000362079	MT-CO3	protein_coding	+	100	5	NA	NA	NA	NA
chrM	9535	+	52.6	9534	ENST00000362079	MT-CO3	protein_coding	+	100	5	NA	NA	NA	NA
chrM	9535	+	52.6	9537	ENST00000362079	MT-CO3	protein_coding	+	100	5	NA	NA	NA	NA
chrM	9535	+	52.6	9533	ENST00000362079	MT-CO3	protein_coding	+	0	5	NA	NA	NA	NA
chrM	9535	+	52.6	9541	ENST00000362079	MT-CO3	protein_coding	+	NA	NA	0	20	0	6
chrM	9535	+	52.6	9538	ENST00000362079	MT-CO3	protein_coding	+	100	5	NA	NA	NA	NA
chrM	9535	+	52.6	9535	ENST00000362079	MT-CO3	protein_coding	+	0	5	NA	NA	NA	NA
chrM	9536	+	70.1	9534	ENST00000362079	MT-CO3	protein_coding	+	100	5	NA	NA	NA	NA
chrM	9536	+	70.1	9537	ENST00000362079	MT-CO3	protein_coding	+	100	5	NA	NA	NA	NA
chrM	9536	+	70.1	9533	ENST00000362079	MT-CO3	protein_coding	+	0	5	NA	NA	NA	NA
chrM	9536	+	70.1	9541	ENST00000362079	MT-CO3	protein_coding	+	NA	NA	0	20	0	6
chrM	9536	+	70.1	9538	ENST00000362079	MT-CO3	protein_coding	+	100	5	NA	NA	NA	NA
chrM	9536	+	70.1	9535	ENST00000362079	MT-CO3	protein_coding	+	0	5	NA	NA	NA	NA
chrM	9537	+	1377.3	9534	ENST00000362079	MT-CO3	protein_coding	+	100	5	NA	NA	NA	NA
chrM	9537	+	1377.3	9537	ENST00000362079	MT-CO3	protein_coding	+	100	5	NA	NA	NA	NA
chrM	9537	+	1377.3	9533	ENST00000362079	MT-CO3	protein_coding	+	0	5	NA	NA	NA	NA
chrM	9537	+	1377.3	9541	ENST00000362079	MT-CO3	protein_coding	+	NA	NA	0	20	0	6
chrM	9537	+	1377.3	9538	ENST00000362079	MT-CO3	protein_coding	+	100	5	NA	NA	NA	NA
chrM	9537	+	1377.3	9535	ENST00000362079	MT-CO3	protein_coding	+	0	5	NA	NA	NA	NA
chrM	9540	+	230.3	9537	ENST00000362079	MT-CO3	protein_coding	+	100	5	NA	NA	NA	NA
chrM	9540	+	230.3	9541	ENST00000362079	MT-CO3	protein_coding	+	NA	NA	0	20	0	6
chrM	9540	+	230.3	9538	ENST00000362079	MT-CO3	protein_coding	+	100	5	NA	NA	NA	NA
chrM	9600	+	46.4	9600	ENST00000362079	MT-CO3	protein_coding	+	NA	NA	0	5	NA	NA
chrM	9600	+	46.4	9606	ENST00000362079	MT-CO3	protein_coding	+	NA	NA	0	5	NA	NA
chrM	9600	+	46.4	9601	ENST00000362079	MT-CO3	protein_coding	+	NA	NA	0	5	NA	NA
chrM	9600	+	46.4	9596	ENST00000362079	MT-CO3	protein_coding	+	NA	NA	0	5	NA	NA
chrM	9600	+	46.4	9598	ENST00000362079	MT-CO3	protein_coding	+	NA	NA	0	5	NA	NA
chrM	9607	+	112.9	9606	ENST00000362079	MT-CO3	protein_coding	+	NA	NA	0	5	NA	NA
chrM	9607	+	112.9	9612	ENST00000362079	MT-CO3	protein_coding	+	NA	NA	0	5	NA	NA
chrM	9607	+	112.9	9608	ENST00000362079	MT-CO3	protein_coding	+	NA	NA	0	5	NA	NA
chrM	9607	+	112.9	9611	ENST00000362079	MT-CO3	protein_coding	+	NA	NA	0	5	NA	NA
chrM	9735	+	110	9740	ENST00000362079	MT-CO3	protein_coding	+	NA	NA	NA	NA	NA	NA
chrM	9735	+	110	9741	ENST00000362079	MT-CO3	protein_coding	+	NA	NA	NA	NA	NA	NA
chrM	9742	+	130.9	9743	ENST00000362079	MT-CO3	protein_coding	+	NA	NA	NA	NA	NA	NA
chrM	9742	+	130.9	9740	ENST00000362079	MT-CO3	protein_coding	+	NA	NA	NA	NA	NA	NA
chrM	9742	+	130.9	9741	ENST00000362079	MT-CO3	protein_coding	+	NA	NA	NA	NA	NA	NA
chrM	9761	+	27.5	9767	ENST00000362079	MT-CO3	protein_coding	+	NA	NA	25	8	NA	NA
chrM	9761	+	27.5	9765	ENST00000362079	MT-CO3	protein_coding	+	NA	NA	0	6	NA	NA
chrM	9761	+	27.5	9762	ENST00000362079	MT-CO3	protein_coding	+	NA	NA	0	4	NA	NA
chrM	9767	+	377.6	9767	ENST00000362079	MT-CO3	protein_coding	+	NA	NA	25	8	NA	NA
chrM	9767	+	377.6	9773	ENST00000362079	MT-CO3	protein_coding	+	NA	NA	22.2	9	NA	NA
chrM	9767	+	377.6	9765	ENST00000362079	MT-CO3	protein_coding	+	NA	NA	0	6	NA	NA
chrM	9767	+	377.6	9768	ENST00000362079	MT-CO3	protein_coding	+	NA	NA	25	8	NA	NA
chrM	9793	+	158.1	9791	ENST00000362079	MT-CO3	protein_coding	+	NA	NA	10.5	19	0	4
chrM	9793	+	158.1	9794	ENST00000362079	MT-CO3	protein_coding	+	NA	NA	0	17	0	5
chrM	9793	+	158.1	9789	ENST00000362079	MT-CO3	protein_coding	+	NA	NA	10.5	19	0	4
chrM	9816	+	41.9	9817	ENST00000362079	MT-CO3	protein_coding	+	NA	NA	0	11	0	3
chrM	9816	+	41.9	9813	ENST00000362079	MT-CO3	protein_coding	+	NA	NA	0	12	25	4
chrM	9816	+	41.9	9819	ENST00000362079	MT-CO3	protein_coding	+	NA	NA	0	11	33.3	3
chrM	9816	+	41.9	9816	ENST00000362079	MT-CO3	protein_coding	+	NA	NA	0	11	33.3	3
chrM	9917	+	138.6	9921	ENST00000362079	MT-CO3	protein_coding	+	0	6	1.5	66	0	11
chrM	9917	+	138.6	9917	ENST00000362079	MT-CO3	protein_coding	+	0	4	6.3	63	0	8
chrM	9917	+	138.6	9923	ENST00000362079	MT-CO3	protein_coding	+	0	6	5.8	69	0	12
chrM	9917	+	138.6	9918	ENST00000362079	MT-CO3	protein_coding	+	0	5	6.2	64	0	9
chrM	9917	+	138.6	9920	ENST00000362079	MT-CO3	protein_coding	+	0	5	6.2	65	0	10
chrM	9933	+	166.9	9934	ENST00000362079	MT-CO3	protein_coding	+	0	11	0	93	0	11
chrM	9933	+	166.9	9930	ENST00000362079	MT-CO3	protein_coding	+	0	12	0	95	0	12
chrM	9992	+	2922.7	9989	ENST00000362079	MT-CO3	protein_coding	+	NA	NA	0	14	NA	NA
chrM	9992	+	2922.7	9993	ENST00000387429	MT-TG	Mt_tRNA	+	NA	NA	NA	NA	25	4
chrM	9992	+	2922.7	9995	ENST00000387429	MT-TG	Mt_tRNA	+	NA	NA	NA	NA	25	4
chrM	10012	+	106.6	10013	ENST00000387429	MT-TG	Mt_tRNA	+	NA	NA	25	4	28.6	7
chrM	10012	+	106.6	10014	ENST00000387429	MT-TG	Mt_tRNA	+	NA	NA	50	4	42.9	7
chrM	10013	+	264	10013	ENST00000387429	MT-TG	Mt_tRNA	+	NA	NA	25	4	28.6	7
chrM	10013	+	264	10014	ENST00000387429	MT-TG	Mt_tRNA	+	NA	NA	50	4	42.9	7
chrM	10019	+	267.8	10023	ENST00000387429	MT-TG	Mt_tRNA	+	NA	NA	100	3	25	8
chrM	10019	+	267.8	10024	ENST00000387429	MT-TG	Mt_tRNA	+	NA	NA	33.3	3	33.3	9
chrM	10019	+	267.8	10020	ENST00000387429	MT-TG	Mt_tRNA	+	NA	NA	NA	NA	42.9	7
chrM	10023	+	4737.7	10023	ENST00000387429	MT-TG	Mt_tRNA	+	NA	NA	100	3	25	8
chrM	10023	+	4737.7	10024	ENST00000387429	MT-TG	Mt_tRNA	+	NA	NA	33.3	3	33.3	9
chrM	10023	+	4737.7	10020	ENST00000387429	MT-TG	Mt_tRNA	+	NA	NA	NA	NA	42.9	7
chrM	10030	+	99.5	10031	ENST00000387429	MT-TG	Mt_tRNA	+	NA	NA	100	3	40	10
chrM	10160	+	264.6	10163	ENST00000361227	MT-ND3	protein_coding	+	NA	NA	NA	NA	25	4
chrM	10160	+	264.6	10164	ENST00000361227	MT-ND3	protein_coding	+	NA	NA	NA	NA	25	4
chrM	10160	+	264.6	10165	ENST00000361227	MT-ND3	protein_coding	+	NA	NA	NA	NA	25	4
chrM	10160	+	264.6	10160	ENST00000361227	MT-ND3	protein_coding	+	NA	NA	NA	NA	33.3	3
chrM	10160	+	264.6	10166	ENST00000361227	MT-ND3	protein_coding	+	NA	NA	NA	NA	33.3	3
chrM	10160	+	264.6	10161	ENST00000361227	MT-ND3	protein_coding	+	NA	NA	NA	NA	25	4
chrM	10164	+	47.1	10163	ENST00000361227	MT-ND3	protein_coding	+	NA	NA	NA	NA	25	4
chrM	10164	+	47.1	10164	ENST00000361227	MT-ND3	protein_coding	+	NA	NA	NA	NA	25	4
chrM	10164	+	47.1	10165	ENST00000361227	MT-ND3	protein_coding	+	NA	NA	NA	NA	25	4
chrM	10164	+	47.1	10160	ENST00000361227	MT-ND3	protein_coding	+	NA	NA	NA	NA	33.3	3
chrM	10164	+	47.1	10166	ENST00000361227	MT-ND3	protein_coding	+	NA	NA	NA	NA	33.3	3
chrM	10164	+	47.1	10161	ENST00000361227	MT-ND3	protein_coding	+	NA	NA	NA	NA	25	4
chrM	10165	+	1025.7	10163	ENST00000361227	MT-ND3	protein_coding	+	NA	NA	NA	NA	25	4
chrM	10165	+	1025.7	10164	ENST00000361227	MT-ND3	protein_coding	+	NA	NA	NA	NA	25	4
chrM	10165	+	1025.7	10165	ENST00000361227	MT-ND3	protein_coding	+	NA	NA	NA	NA	25	4
chrM	10165	+	1025.7	10166	ENST00000361227	MT-ND3	protein_coding	+	NA	NA	NA	NA	33.3	3
chrM	10165	+	1025.7	10161	ENST00000361227	MT-ND3	protein_coding	+	NA	NA	NA	NA	25	4
chrM	10186	+	807.5	10182	ENST00000361227	MT-ND3	protein_coding	+	100	4	NA	NA	NA	NA
chrM	10186	+	807.5	10187	ENST00000361227	MT-ND3	protein_coding	+	90	10	NA	NA	33.3	3
chrM	10186	+	807.5	10186	ENST00000361227	MT-ND3	protein_coding	+	90	10	NA	NA	NA	NA
chrM	10186	+	807.5	10185	ENST00000361227	MT-ND3	protein_coding	+	80	5	NA	NA	NA	NA
chrM	10192	+	65.4	10194	ENST00000361227	MT-ND3	protein_coding	+	69.2	26	25	4	25	4
chrM	10192	+	65.4	10193	ENST00000361227	MT-ND3	protein_coding	+	100	25	NA	NA	33.3	3
chrM	10192	+	65.4	10197	ENST00000361227	MT-ND3	protein_coding	+	63.9	36	25	4	25	4
chrM	10192	+	65.4	10196	ENST00000361227	MT-ND3	protein_coding	+	81.6	38	NA	NA	33.3	3
chrM	10192	+	65.4	10195	ENST00000361227	MT-ND3	protein_coding	+	75	32	25	4	25	4
chrM	10207	+	199.6	10208	ENST00000361227	MT-ND3	protein_coding	+	96.9	32	0	4	NA	NA
chrM	10207	+	199.6	10207	ENST00000361227	MT-ND3	protein_coding	+	75.8	33	0	4	NA	NA
chrM	10207	+	199.6	10203	ENST00000361227	MT-ND3	protein_coding	+	67.6	34	25	4	0	3
chrM	10207	+	199.6	10212	ENST00000361227	MT-ND3	protein_coding	+	40	20	0	3	NA	NA
chrM	10207	+	199.6	10206	ENST00000361227	MT-ND3	protein_coding	+	57.6	33	0	4	NA	NA
chrM	10211	+	159.3	10208	ENST00000361227	MT-ND3	protein_coding	+	96.9	32	0	4	NA	NA
chrM	10211	+	159.3	10214	ENST00000361227	MT-ND3	protein_coding	+	94.4	18	NA	NA	NA	NA
chrM	10211	+	159.3	10207	ENST00000361227	MT-ND3	protein_coding	+	75.8	33	0	4	NA	NA
chrM	10211	+	159.3	10215	ENST00000361227	MT-ND3	protein_coding	+	88.2	17	NA	NA	NA	NA
chrM	10211	+	159.3	10212	ENST00000361227	MT-ND3	protein_coding	+	40	20	0	3	NA	NA
chrM	10214	+	4875.7	10214	ENST00000361227	MT-ND3	protein_coding	+	94.4	18	NA	NA	NA	NA
chrM	10214	+	4875.7	10215	ENST00000361227	MT-ND3	protein_coding	+	88.2	17	NA	NA	NA	NA
chrM	10214	+	4875.7	10212	ENST00000361227	MT-ND3	protein_coding	+	40	20	0	3	NA	NA
chrM	10312	+	68.2	10309	ENST00000361227	MT-ND3	protein_coding	+	NA	NA	20	5	NA	NA
chrM	10312	+	68.2	10313	ENST00000361227	MT-ND3	protein_coding	+	NA	NA	20	5	NA	NA
chrM	10312	+	68.2	10312	ENST00000361227	MT-ND3	protein_coding	+	NA	NA	20	5	NA	NA
chrM	10312	+	68.2	10308	ENST00000361227	MT-ND3	protein_coding	+	NA	NA	20	5	NA	NA
chrM	10312	+	68.2	10315	ENST00000361227	MT-ND3	protein_coding	+	NA	NA	20	5	NA	NA
chrM	10557	+	30.9	10554	ENST00000361335	MT-ND4L	protein_coding	+	NA	NA	0	4	NA	NA
chrM	10557	+	30.9	10553	ENST00000361335	MT-ND4L	protein_coding	+	NA	NA	0	4	NA	NA
chrM	10557	+	30.9	10558	ENST00000361335	MT-ND4L	protein_coding	+	NA	NA	0	4	NA	NA
chrM	10557	+	30.9	10561	ENST00000361335	MT-ND4L	protein_coding	+	NA	NA	0	6	NA	NA
chrM	10557	+	30.9	10556	ENST00000361335	MT-ND4L	protein_coding	+	NA	NA	0	4	NA	NA
chrM	10557	+	30.9	10557	ENST00000361335	MT-ND4L	protein_coding	+	NA	NA	0	4	NA	NA
chrM	10655	+	730	10660	ENST00000361335	MT-ND4L	protein_coding	+	25	4	0	11	NA	NA
chrM	10655	+	730	10656	ENST00000361335	MT-ND4L	protein_coding	+	25	4	0	11	NA	NA
chrM	10655	+	730	10655	ENST00000361335	MT-ND4L	protein_coding	+	0	3	0	11	NA	NA
chrM	10698	+	48.8	10698	ENST00000361335	MT-ND4L	protein_coding	+	NA	NA	7.1	14	NA	NA
chrM	10698	+	48.8	10699	ENST00000361335	MT-ND4L	protein_coding	+	NA	NA	7.7	13	NA	NA
chrM	10698	+	48.8	10702	ENST00000361335	MT-ND4L	protein_coding	+	NA	NA	8.3	12	NA	NA
chrM	10698	+	48.8	10697	ENST00000361335	MT-ND4L	protein_coding	+	NA	NA	7.1	14	NA	NA
chrM	10720	+	35.7	10716	ENST00000361335	MT-ND4L	protein_coding	+	NA	NA	0	8	NA	NA
chrM	10720	+	35.7	10721	ENST00000361335	MT-ND4L	protein_coding	+	NA	NA	0	8	NA	NA
chrM	10720	+	35.7	10719	ENST00000361335	MT-ND4L	protein_coding	+	NA	NA	0	8	NA	NA
chrM	10920	+	129.7	10921	ENST00000361381	MT-ND4	protein_coding	+	100	18	NA	NA	NA	NA
chrM	10920	+	129.7	10918	ENST00000361381	MT-ND4	protein_coding	+	83.3	18	NA	NA	NA	NA
chrM	10920	+	129.7	10925	ENST00000361381	MT-ND4	protein_coding	+	100	18	NA	NA	NA	NA
chrM	10920	+	129.7	10920	ENST00000361381	MT-ND4	protein_coding	+	94.4	18	NA	NA	NA	NA
chrM	10920	+	129.7	10919	ENST00000361381	MT-ND4	protein_coding	+	33.3	18	NA	NA	NA	NA
chrM	10920	+	129.7	10924	ENST00000361381	MT-ND4	protein_coding	+	94.4	18	NA	NA	NA	NA
chrM	10939	+	46.4	10940	ENST00000361381	MT-ND4	protein_coding	+	33.3	3	NA	NA	NA	NA
chrM	10939	+	46.4	10937	ENST00000361381	MT-ND4	protein_coding	+	33.3	3	NA	NA	NA	NA
chrM	10939	+	46.4	10938	ENST00000361381	MT-ND4	protein_coding	+	100	3	NA	NA	NA	NA
chrM	10939	+	46.4	10945	ENST00000361381	MT-ND4	protein_coding	+	33.3	3	NA	NA	NA	NA
chrM	10939	+	46.4	10941	ENST00000361381	MT-ND4	protein_coding	+	0	3	NA	NA	NA	NA
chrM	10939	+	46.4	10939	ENST00000361381	MT-ND4	protein_coding	+	100	3	NA	NA	NA	NA
chrM	11135	+	17.4	11134	ENST00000361381	MT-ND4	protein_coding	+	NA	NA	0	23	NA	NA
chrM	11135	+	17.4	11141	ENST00000361381	MT-ND4	protein_coding	+	66.7	3	2.9	35	NA	NA
chrM	11135	+	17.4	11131	ENST00000361381	MT-ND4	protein_coding	+	NA	NA	0	17	NA	NA
chrM	11135	+	17.4	11132	ENST00000361381	MT-ND4	protein_coding	+	NA	NA	0	22	NA	NA
chrM	11135	+	17.4	11136	ENST00000361381	MT-ND4	protein_coding	+	NA	NA	0	26	NA	NA
chrM	11143	+	473.1	11141	ENST00000361381	MT-ND4	protein_coding	+	66.7	3	2.9	35	NA	NA
chrM	11143	+	473.1	11146	ENST00000361381	MT-ND4	protein_coding	+	66.7	3	9.3	43	0	5
chrM	11143	+	473.1	11142	ENST00000361381	MT-ND4	protein_coding	+	66.7	3	5.6	36	NA	NA
chrM	11143	+	473.1	11147	ENST00000361381	MT-ND4	protein_coding	+	66.7	3	8.5	47	0	5
chrM	11143	+	473.1	11143	ENST00000361381	MT-ND4	protein_coding	+	66.7	3	10.5	38	NA	NA
chrM	11143	+	473.1	11144	ENST00000361381	MT-ND4	protein_coding	+	66.7	3	9.8	41	NA	NA
chrM	11146	+	63.8	11146	ENST00000361381	MT-ND4	protein_coding	+	66.7	3	9.3	43	0	5
chrM	11146	+	63.8	11152	ENST00000361381	MT-ND4	protein_coding	+	40	5	11.3	53	0	7
chrM	11146	+	63.8	11142	ENST00000361381	MT-ND4	protein_coding	+	66.7	3	5.6	36	NA	NA
chrM	11146	+	63.8	11147	ENST00000361381	MT-ND4	protein_coding	+	66.7	3	8.5	47	0	5
chrM	11146	+	63.8	11143	ENST00000361381	MT-ND4	protein_coding	+	66.7	3	10.5	38	NA	NA
chrM	11146	+	63.8	11144	ENST00000361381	MT-ND4	protein_coding	+	66.7	3	9.8	41	NA	NA
chrM	11174	+	65.4	11174	ENST00000361381	MT-ND4	protein_coding	+	8.3	24	6.2	97	0	40
chrM	11174	+	65.4	11179	ENST00000361381	MT-ND4	protein_coding	+	8	25	4.9	122	1.2	81
chrM	11174	+	65.4	11171	ENST00000361381	MT-ND4	protein_coding	+	8.7	23	6.5	93	0	36
chrM	11174	+	65.4	11178	ENST00000361381	MT-ND4	protein_coding	+	7.7	26	4.9	122	1.2	80
chrM	11174	+	65.4	11175	ENST00000361381	MT-ND4	protein_coding	+	8.3	24	6	100	0	41
chrM	11207	+	44.3	11208	ENST00000361381	MT-ND4	protein_coding	+	0	6	7.1	56	1.9	54
chrM	11207	+	44.3	11213	ENST00000361381	MT-ND4	protein_coding	+	0	4	8.5	47	2	50
chrM	11207	+	44.3	11204	ENST00000361381	MT-ND4	protein_coding	+	0	6	4.3	94	1.2	81
chrM	11207	+	44.3	11207	ENST00000361381	MT-ND4	protein_coding	+	0	6	5.3	75	1.5	66
chrM	11212	+	77.6	11208	ENST00000361381	MT-ND4	protein_coding	+	0	6	7.1	56	1.9	54
chrM	11212	+	77.6	11213	ENST00000361381	MT-ND4	protein_coding	+	0	4	8.5	47	2	50
chrM	11212	+	77.6	11218	ENST00000361381	MT-ND4	protein_coding	+	0	3	9.5	42	2.3	43
chrM	11212	+	77.6	11216	ENST00000361381	MT-ND4	protein_coding	+	0	4	8.7	46	2.1	47
chrM	11215	+	54.3	11219	ENST00000361381	MT-ND4	protein_coding	+	0	3	10	40	4.7	43
chrM	11215	+	54.3	11213	ENST00000361381	MT-ND4	protein_coding	+	0	4	8.5	47	2	50
chrM	11215	+	54.3	11220	ENST00000361381	MT-ND4	protein_coding	+	NA	NA	23.5	17	8.3	12
chrM	11215	+	54.3	11218	ENST00000361381	MT-ND4	protein_coding	+	0	3	9.5	42	2.3	43
chrM	11215	+	54.3	11216	ENST00000361381	MT-ND4	protein_coding	+	0	4	8.7	46	2.1	47
chrM	11217	+	80.9	11219	ENST00000361381	MT-ND4	protein_coding	+	0	3	10	40	4.7	43
chrM	11217	+	80.9	11213	ENST00000361381	MT-ND4	protein_coding	+	0	4	8.5	47	2	50
chrM	11217	+	80.9	11220	ENST00000361381	MT-ND4	protein_coding	+	NA	NA	23.5	17	8.3	12
chrM	11217	+	80.9	11218	ENST00000361381	MT-ND4	protein_coding	+	0	3	9.5	42	2.3	43
chrM	11217	+	80.9	11216	ENST00000361381	MT-ND4	protein_coding	+	0	4	8.7	46	2.1	47
chrM	11219	+	71	11219	ENST00000361381	MT-ND4	protein_coding	+	0	3	10	40	4.7	43
chrM	11219	+	71	11220	ENST00000361381	MT-ND4	protein_coding	+	NA	NA	23.5	17	8.3	12
chrM	11219	+	71	11218	ENST00000361381	MT-ND4	protein_coding	+	0	3	9.5	42	2.3	43
chrM	11219	+	71	11216	ENST00000361381	MT-ND4	protein_coding	+	0	4	8.7	46	2.1	47
chrM	11231	+	1320.4	11232	ENST00000361381	MT-ND4	protein_coding	+	NA	NA	60	5	NA	NA
chrM	11231	+	1320.4	11228	ENST00000361381	MT-ND4	protein_coding	+	NA	NA	50	8	NA	NA
chrM	11231	+	1320.4	11230	ENST00000361381	MT-ND4	protein_coding	+	NA	NA	57.1	7	NA	NA
chrM	11231	+	1320.4	11235	ENST00000361381	MT-ND4	protein_coding	+	NA	NA	20	5	NA	NA
chrM	11231	+	1320.4	11237	ENST00000361381	MT-ND4	protein_coding	+	NA	NA	20	5	NA	NA
chrM	11231	+	1320.4	11231	ENST00000361381	MT-ND4	protein_coding	+	NA	NA	66.7	6	NA	NA
chrM	11231	+	1320.4	11236	ENST00000361381	MT-ND4	protein_coding	+	NA	NA	20	5	NA	NA
chrM	11237	+	39.5	11241	ENST00000361381	MT-ND4	protein_coding	+	NA	NA	0	3	NA	NA
chrM	11237	+	39.5	11243	ENST00000361381	MT-ND4	protein_coding	+	NA	NA	0	3	NA	NA
chrM	11237	+	39.5	11235	ENST00000361381	MT-ND4	protein_coding	+	NA	NA	20	5	NA	NA
chrM	11237	+	39.5	11237	ENST00000361381	MT-ND4	protein_coding	+	NA	NA	20	5	NA	NA
chrM	11237	+	39.5	11236	ENST00000361381	MT-ND4	protein_coding	+	NA	NA	20	5	NA	NA
chrM	11237	+	39.5	11238	ENST00000361381	MT-ND4	protein_coding	+	NA	NA	20	5	NA	NA
chrM	11240	+	26.1	11241	ENST00000361381	MT-ND4	protein_coding	+	NA	NA	0	3	NA	NA
chrM	11240	+	26.1	11246	ENST00000361381	MT-ND4	protein_coding	+	NA	NA	0	3	NA	NA
chrM	11240	+	26.1	11243	ENST00000361381	MT-ND4	protein_coding	+	NA	NA	0	3	NA	NA
chrM	11240	+	26.1	11237	ENST00000361381	MT-ND4	protein_coding	+	NA	NA	20	5	NA	NA
chrM	11240	+	26.1	11236	ENST00000361381	MT-ND4	protein_coding	+	NA	NA	20	5	NA	NA
chrM	11240	+	26.1	11238	ENST00000361381	MT-ND4	protein_coding	+	NA	NA	20	5	NA	NA
chrM	11277	+	17.4	11276	ENST00000361381	MT-ND4	protein_coding	+	NA	NA	0	3	NA	NA
chrM	11358	+	30.3	11357	ENST00000361381	MT-ND4	protein_coding	+	NA	NA	0	4	NA	NA
chrM	11358	+	30.3	11359	ENST00000361381	MT-ND4	protein_coding	+	NA	NA	0	4	NA	NA
chrM	11396	+	394	11397	ENST00000361381	MT-ND4	protein_coding	+	NA	NA	0	10	NA	NA
chrM	11396	+	394	11396	ENST00000361381	MT-ND4	protein_coding	+	NA	NA	0	9	NA	NA
chrM	11396	+	394	11394	ENST00000361381	MT-ND4	protein_coding	+	NA	NA	0	13	NA	NA
chrM	11396	+	394	11399	ENST00000361381	MT-ND4	protein_coding	+	NA	NA	0	10	NA	NA
chrM	11398	+	148.6	11397	ENST00000361381	MT-ND4	protein_coding	+	NA	NA	0	10	NA	NA
chrM	11398	+	148.6	11396	ENST00000361381	MT-ND4	protein_coding	+	NA	NA	0	9	NA	NA
chrM	11398	+	148.6	11394	ENST00000361381	MT-ND4	protein_coding	+	NA	NA	0	13	NA	NA
chrM	11398	+	148.6	11399	ENST00000361381	MT-ND4	protein_coding	+	NA	NA	0	10	NA	NA
chrM	11429	+	224.8	11429	ENST00000361381	MT-ND4	protein_coding	+	100	5	0	38	NA	NA
chrM	11429	+	224.8	11435	ENST00000361381	MT-ND4	protein_coding	+	100	5	0	52	NA	NA
chrM	11429	+	224.8	11431	ENST00000361381	MT-ND4	protein_coding	+	100	5	0	40	NA	NA
chrM	11429	+	224.8	11430	ENST00000361381	MT-ND4	protein_coding	+	0	5	0	39	NA	NA
chrM	11429	+	224.8	11428	ENST00000361381	MT-ND4	protein_coding	+	100	5	0	38	NA	NA
chrM	11429	+	224.8	11432	ENST00000361381	MT-ND4	protein_coding	+	100	5	0	46	NA	NA
chrM	11430	+	276.2	11429	ENST00000361381	MT-ND4	protein_coding	+	100	5	0	38	NA	NA
chrM	11430	+	276.2	11435	ENST00000361381	MT-ND4	protein_coding	+	100	5	0	52	NA	NA
chrM	11430	+	276.2	11431	ENST00000361381	MT-ND4	protein_coding	+	100	5	0	40	NA	NA
chrM	11430	+	276.2	11430	ENST00000361381	MT-ND4	protein_coding	+	0	5	0	39	NA	NA
chrM	11430	+	276.2	11428	ENST00000361381	MT-ND4	protein_coding	+	100	5	0	38	NA	NA
chrM	11430	+	276.2	11432	ENST00000361381	MT-ND4	protein_coding	+	100	5	0	46	NA	NA
chrM	11431	+	280.1	11429	ENST00000361381	MT-ND4	protein_coding	+	100	5	0	38	NA	NA
chrM	11431	+	280.1	11435	ENST00000361381	MT-ND4	protein_coding	+	100	5	0	52	NA	NA
chrM	11431	+	280.1	11431	ENST00000361381	MT-ND4	protein_coding	+	100	5	0	40	NA	NA
chrM	11431	+	280.1	11430	ENST00000361381	MT-ND4	protein_coding	+	0	5	0	39	NA	NA
chrM	11431	+	280.1	11428	ENST00000361381	MT-ND4	protein_coding	+	100	5	0	38	NA	NA
chrM	11431	+	280.1	11437	ENST00000361381	MT-ND4	protein_coding	+	100	5	0	53	NA	NA
chrM	11431	+	280.1	11432	ENST00000361381	MT-ND4	protein_coding	+	100	5	0	46	NA	NA
chrM	11434	+	40.1	11435	ENST00000361381	MT-ND4	protein_coding	+	100	5	0	52	NA	NA
chrM	11434	+	40.1	11431	ENST00000361381	MT-ND4	protein_coding	+	100	5	0	40	NA	NA
chrM	11434	+	40.1	11430	ENST00000361381	MT-ND4	protein_coding	+	0	5	0	39	NA	NA
chrM	11434	+	40.1	11437	ENST00000361381	MT-ND4	protein_coding	+	100	5	0	53	NA	NA
chrM	11434	+	40.1	11432	ENST00000361381	MT-ND4	protein_coding	+	100	5	0	46	NA	NA
chrM	11455	+	19.8	11458	ENST00000361381	MT-ND4	protein_coding	+	NA	NA	0	46	0	3
chrM	11455	+	19.8	11456	ENST00000361381	MT-ND4	protein_coding	+	NA	NA	0	46	0	3
chrM	11455	+	19.8	11455	ENST00000361381	MT-ND4	protein_coding	+	NA	NA	0	46	0	3
chrM	11455	+	19.8	11451	ENST00000361381	MT-ND4	protein_coding	+	NA	NA	0	48	0	3
chrM	11464	+	142	11463	ENST00000361381	MT-ND4	protein_coding	+	NA	NA	0	46	0	3
chrM	11464	+	142	11465	ENST00000361381	MT-ND4	protein_coding	+	NA	NA	0	41	0	4
chrM	11516	+	323.3	11516	ENST00000361381	MT-ND4	protein_coding	+	NA	NA	0	8	NA	NA
chrM	11516	+	323.3	11515	ENST00000361381	MT-ND4	protein_coding	+	NA	NA	0	8	NA	NA
chrM	11516	+	323.3	11514	ENST00000361381	MT-ND4	protein_coding	+	NA	NA	0	9	NA	NA
chrM	11516	+	323.3	11517	ENST00000361381	MT-ND4	protein_coding	+	NA	NA	0	8	NA	NA
chrM	11516	+	323.3	11513	ENST00000361381	MT-ND4	protein_coding	+	NA	NA	0	9	NA	NA
chrM	11516	+	323.3	11521	ENST00000361381	MT-ND4	protein_coding	+	NA	NA	0	8	NA	NA
chrM	11527	+	27.6	11528	ENST00000361381	MT-ND4	protein_coding	+	NA	NA	0	6	NA	NA
chrM	11527	+	27.6	11526	ENST00000361381	MT-ND4	protein_coding	+	NA	NA	0	8	NA	NA
chrM	11539	+	151.6	11544	ENST00000361381	MT-ND4	protein_coding	+	NA	NA	0	5	NA	NA
chrM	11773	+	48.2	11772	ENST00000361381	MT-ND4	protein_coding	+	NA	NA	66.7	3	NA	NA
chrM	11773	+	48.2	11770	ENST00000361381	MT-ND4	protein_coding	+	NA	NA	66.7	3	NA	NA
chrM	11773	+	48.2	11778	ENST00000361381	MT-ND4	protein_coding	+	NA	NA	66.7	3	NA	NA
chrM	11773	+	48.2	11774	ENST00000361381	MT-ND4	protein_coding	+	NA	NA	66.7	3	NA	NA
chrM	11840	+	76.4	11838	ENST00000361381	MT-ND4	protein_coding	+	NA	NA	NA	NA	NA	NA
chrM	11840	+	76.4	11841	ENST00000361381	MT-ND4	protein_coding	+	NA	NA	NA	NA	NA	NA
chrM	11840	+	76.4	11845	ENST00000361381	MT-ND4	protein_coding	+	NA	NA	NA	NA	NA	NA
chrM	11872	+	59.3	11869	ENST00000361381	MT-ND4	protein_coding	+	NA	NA	0	3	NA	NA
chrM	11872	+	59.3	11868	ENST00000361381	MT-ND4	protein_coding	+	NA	NA	0	3	NA	NA
chrM	11872	+	59.3	11875	ENST00000361381	MT-ND4	protein_coding	+	NA	NA	0	6	0	4
chrM	11872	+	59.3	11872	ENST00000361381	MT-ND4	protein_coding	+	NA	NA	0	4	NA	NA
chrM	11872	+	59.3	11870	ENST00000361381	MT-ND4	protein_coding	+	NA	NA	0	4	NA	NA
chrM	11872	+	59.3	11873	ENST00000361381	MT-ND4	protein_coding	+	NA	NA	0	4	NA	NA
chrM	11872	+	59.3	11871	ENST00000361381	MT-ND4	protein_coding	+	NA	NA	0	4	NA	NA
chrM	11956	+	51.9	11961	ENST00000361381	MT-ND4	protein_coding	+	NA	NA	0	13	NA	NA
chrM	11956	+	51.9	11952	ENST00000361381	MT-ND4	protein_coding	+	NA	NA	0	19	NA	NA
chrM	11956	+	51.9	11954	ENST00000361381	MT-ND4	protein_coding	+	NA	NA	0	17	NA	NA
chrM	11956	+	51.9	11957	ENST00000361381	MT-ND4	protein_coding	+	NA	NA	0	15	NA	NA
chrM	11981	+	37.1	11984	ENST00000361381	MT-ND4	protein_coding	+	NA	NA	33.3	3	NA	NA
chrM	11981	+	37.1	11981	ENST00000361381	MT-ND4	protein_coding	+	NA	NA	33.3	3	NA	NA
chrM	11981	+	37.1	11978	ENST00000361381	MT-ND4	protein_coding	+	NA	NA	50	4	NA	NA
chrM	11981	+	37.1	11980	ENST00000361381	MT-ND4	protein_coding	+	NA	NA	25	4	NA	NA
chrM	11981	+	37.1	11982	ENST00000361381	MT-ND4	protein_coding	+	NA	NA	33.3	3	NA	NA
chrM	11997	+	81.5	11998	ENST00000361381	MT-ND4	protein_coding	+	NA	NA	33.3	3	NA	NA
chrM	11997	+	81.5	12001	ENST00000361381	MT-ND4	protein_coding	+	NA	NA	25	4	0	3
chrM	11997	+	81.5	12003	ENST00000361381	MT-ND4	protein_coding	+	NA	NA	25	4	0	4
chrM	12000	+	52.1	11998	ENST00000361381	MT-ND4	protein_coding	+	NA	NA	33.3	3	NA	NA
chrM	12000	+	52.1	12001	ENST00000361381	MT-ND4	protein_coding	+	NA	NA	25	4	0	3
chrM	12000	+	52.1	12003	ENST00000361381	MT-ND4	protein_coding	+	NA	NA	25	4	0	4
chrM	12051	+	63.8	12054	ENST00000361381	MT-ND4	protein_coding	+	NA	NA	25	4	NA	NA
chrM	12051	+	63.8	12052	ENST00000361381	MT-ND4	protein_coding	+	NA	NA	25	4	NA	NA
chrM	12051	+	63.8	12050	ENST00000361381	MT-ND4	protein_coding	+	NA	NA	25	4	NA	NA
chrM	12061	+	166.9	12066	ENST00000361381	MT-ND4	protein_coding	+	NA	NA	75	4	NA	NA
chrM	12061	+	166.9	12062	ENST00000361381	MT-ND4	protein_coding	+	NA	NA	25	4	NA	NA
chrM	12061	+	166.9	12064	ENST00000361381	MT-ND4	protein_coding	+	NA	NA	25	4	NA	NA
chrM	12061	+	166.9	12065	ENST00000361381	MT-ND4	protein_coding	+	NA	NA	50	4	NA	NA
chrM	12073	+	46.7	12074	ENST00000361381	MT-ND4	protein_coding	+	NA	NA	75	4	NA	NA
chrM	12073	+	46.7	12078	ENST00000361381	MT-ND4	protein_coding	+	NA	NA	75	4	NA	NA
chrM	12084	+	22.2	12086	ENST00000361381	MT-ND4	protein_coding	+	68.4	19	50	6	NA	NA
chrM	12084	+	22.2	12085	ENST00000361381	MT-ND4	protein_coding	+	95.8	24	50	6	NA	NA
chrM	12084	+	22.2	12080	ENST00000361381	MT-ND4	protein_coding	+	85.7	7	75	4	NA	NA
chrM	12084	+	22.2	12081	ENST00000361381	MT-ND4	protein_coding	+	100	7	75	4	NA	NA
chrM	12084	+	22.2	12088	ENST00000361381	MT-ND4	protein_coding	+	73.1	26	66.7	6	NA	NA
chrM	12084	+	22.2	12089	ENST00000361381	MT-ND4	protein_coding	+	88.5	26	66.7	6	NA	NA
chrM	12084	+	22.2	12087	ENST00000361381	MT-ND4	protein_coding	+	80.8	26	66.7	6	NA	NA
chrM	12086	+	129.1	12086	ENST00000361381	MT-ND4	protein_coding	+	68.4	19	50	6	NA	NA
chrM	12086	+	129.1	12085	ENST00000361381	MT-ND4	protein_coding	+	95.8	24	50	6	NA	NA
chrM	12086	+	129.1	12088	ENST00000361381	MT-ND4	protein_coding	+	73.1	26	66.7	6	NA	NA
chrM	12086	+	129.1	12089	ENST00000361381	MT-ND4	protein_coding	+	88.5	26	66.7	6	NA	NA
chrM	12086	+	129.1	12087	ENST00000361381	MT-ND4	protein_coding	+	80.8	26	66.7	6	NA	NA
chrM	12087	+	67.3	12093	ENST00000361381	MT-ND4	protein_coding	+	84.6	26	60	5	NA	NA
chrM	12087	+	67.3	12086	ENST00000361381	MT-ND4	protein_coding	+	68.4	19	50	6	NA	NA
chrM	12087	+	67.3	12085	ENST00000361381	MT-ND4	protein_coding	+	95.8	24	50	6	NA	NA
chrM	12087	+	67.3	12088	ENST00000361381	MT-ND4	protein_coding	+	73.1	26	66.7	6	NA	NA
chrM	12087	+	67.3	12089	ENST00000361381	MT-ND4	protein_coding	+	88.5	26	66.7	6	NA	NA
chrM	12087	+	67.3	12087	ENST00000361381	MT-ND4	protein_coding	+	80.8	26	66.7	6	NA	NA
chrM	12088	+	251.9	12093	ENST00000361381	MT-ND4	protein_coding	+	84.6	26	60	5	NA	NA
chrM	12088	+	251.9	12086	ENST00000361381	MT-ND4	protein_coding	+	68.4	19	50	6	NA	NA
chrM	12088	+	251.9	12085	ENST00000361381	MT-ND4	protein_coding	+	95.8	24	50	6	NA	NA
chrM	12088	+	251.9	12088	ENST00000361381	MT-ND4	protein_coding	+	73.1	26	66.7	6	NA	NA
chrM	12088	+	251.9	12089	ENST00000361381	MT-ND4	protein_coding	+	88.5	26	66.7	6	NA	NA
chrM	12088	+	251.9	12087	ENST00000361381	MT-ND4	protein_coding	+	80.8	26	66.7	6	NA	NA
chrM	12104	+	75.4	12103	ENST00000361381	MT-ND4	protein_coding	+	44.4	18	60	5	NA	NA
chrM	12104	+	75.4	12105	ENST00000361381	MT-ND4	protein_coding	+	100	18	100	3	NA	NA
chrM	12104	+	75.4	12107	ENST00000361381	MT-ND4	protein_coding	+	100	8	66.7	3	NA	NA
chrM	12104	+	75.4	12104	ENST00000361381	MT-ND4	protein_coding	+	85.7	21	60	5	NA	NA
chrM	12216	+	68.9	12217	ENST00000387449	MT-TS2	Mt_tRNA	+	0	1108	0.3	789	0.1	2100
chrM	12216	+	68.9	12215	ENST00000387449	MT-TS2	Mt_tRNA	+	0.2	1100	0.6	787	0.3	2088
chrM	12216	+	68.9	12219	ENST00000387449	MT-TS2	Mt_tRNA	+	0.4	1108	0.8	791	0.3	2111
chrM	12218	+	11166.5	12217	ENST00000387449	MT-TS2	Mt_tRNA	+	0	1108	0.3	789	0.1	2100
chrM	12218	+	11166.5	12215	ENST00000387449	MT-TS2	Mt_tRNA	+	0.2	1100	0.6	787	0.3	2088
chrM	12218	+	11166.5	12219	ENST00000387449	MT-TS2	Mt_tRNA	+	0.4	1108	0.8	791	0.3	2111
chrM	12281	+	379.1	12285	ENST00000387456	MT-TL2	Mt_tRNA	+	NA	NA	0	3	0	8
chrM	12281	+	379.1	12282	ENST00000387456	MT-TL2	Mt_tRNA	+	NA	NA	0	3	0	8
chrM	12284	+	92.5	12285	ENST00000387456	MT-TL2	Mt_tRNA	+	NA	NA	0	3	0	8
chrM	12284	+	92.5	12289	ENST00000387456	MT-TL2	Mt_tRNA	+	NA	NA	0	3	0	8
chrM	12284	+	92.5	12282	ENST00000387456	MT-TL2	Mt_tRNA	+	NA	NA	0	3	0	8
chrM	12284	+	92.5	12290	ENST00000387456	MT-TL2	Mt_tRNA	+	NA	NA	0	3	0	8
chrM	12288	+	27.5	12285	ENST00000387456	MT-TL2	Mt_tRNA	+	NA	NA	0	3	0	8
chrM	12288	+	27.5	12289	ENST00000387456	MT-TL2	Mt_tRNA	+	NA	NA	0	3	0	8
chrM	12288	+	27.5	12290	ENST00000387456	MT-TL2	Mt_tRNA	+	NA	NA	0	3	0	8
chrM	12389	+	63.2	12395	ENST00000361567	MT-ND5	protein_coding	+	40	5	0	3	NA	NA
chrM	12389	+	63.2	12387	ENST00000361567	MT-ND5	protein_coding	+	100	8	100	6	NA	NA
chrM	12389	+	63.2	12390	ENST00000361567	MT-ND5	protein_coding	+	57.1	7	50	6	NA	NA
chrM	12389	+	63.2	12391	ENST00000361567	MT-ND5	protein_coding	+	40	5	50	6	NA	NA
chrM	12389	+	63.2	12386	ENST00000361567	MT-ND5	protein_coding	+	75	4	50	6	NA	NA
chrM	12389	+	63.2	12388	ENST00000361567	MT-ND5	protein_coding	+	75	8	50	6	NA	NA
chrM	12389	+	63.2	12394	ENST00000361567	MT-ND5	protein_coding	+	60	5	0	3	NA	NA
chrM	12389	+	63.2	12389	ENST00000361567	MT-ND5	protein_coding	+	42.9	7	75	4	NA	NA
chrM	12390	+	27	12395	ENST00000361567	MT-ND5	protein_coding	+	40	5	0	3	NA	NA
chrM	12390	+	27	12387	ENST00000361567	MT-ND5	protein_coding	+	100	8	100	6	NA	NA
chrM	12390	+	27	12390	ENST00000361567	MT-ND5	protein_coding	+	57.1	7	50	6	NA	NA
chrM	12390	+	27	12391	ENST00000361567	MT-ND5	protein_coding	+	40	5	50	6	NA	NA
chrM	12390	+	27	12386	ENST00000361567	MT-ND5	protein_coding	+	75	4	50	6	NA	NA
chrM	12390	+	27	12388	ENST00000361567	MT-ND5	protein_coding	+	75	8	50	6	NA	NA
chrM	12390	+	27	12394	ENST00000361567	MT-ND5	protein_coding	+	60	5	0	3	NA	NA
chrM	12390	+	27	12389	ENST00000361567	MT-ND5	protein_coding	+	42.9	7	75	4	NA	NA
chrM	12550	+	180.5	12546	ENST00000361567	MT-ND5	protein_coding	+	NA	NA	0	3	NA	NA
chrM	12550	+	180.5	12549	ENST00000361567	MT-ND5	protein_coding	+	NA	NA	0	3	NA	NA
chrM	12550	+	180.5	12551	ENST00000361567	MT-ND5	protein_coding	+	NA	NA	0	3	NA	NA
chrM	12550	+	180.5	12550	ENST00000361567	MT-ND5	protein_coding	+	NA	NA	0	3	NA	NA
chrM	12594	+	819.5	12594	ENST00000361567	MT-ND5	protein_coding	+	NA	NA	0	3	NA	NA
chrM	12594	+	819.5	12595	ENST00000361567	MT-ND5	protein_coding	+	NA	NA	0	3	NA	NA
chrM	12594	+	819.5	12592	ENST00000361567	MT-ND5	protein_coding	+	NA	NA	0	3	NA	NA
chrM	12633	+	47.1	12634	ENST00000361567	MT-ND5	protein_coding	+	NA	NA	0	10	0	3
chrM	12633	+	47.1	12633	ENST00000361567	MT-ND5	protein_coding	+	NA	NA	0	10	NA	NA
chrM	12633	+	47.1	12637	ENST00000361567	MT-ND5	protein_coding	+	NA	NA	0	10	0	3
chrM	12671	+	55.4	12672	ENST00000361567	MT-ND5	protein_coding	+	NA	NA	0	7	NA	NA
chrM	12671	+	55.4	12671	ENST00000361567	MT-ND5	protein_coding	+	NA	NA	0	7	NA	NA
chrM	12671	+	55.4	12670	ENST00000361567	MT-ND5	protein_coding	+	NA	NA	0	7	NA	NA
chrM	12671	+	55.4	12676	ENST00000361567	MT-ND5	protein_coding	+	NA	NA	0	10	NA	NA
chrM	12717	+	191.4	12717	ENST00000361567	MT-ND5	protein_coding	+	NA	NA	0	139	NA	NA
chrM	12717	+	191.4	12722	ENST00000361567	MT-ND5	protein_coding	+	0	3	0	214	NA	NA
chrM	12717	+	191.4	12718	ENST00000361567	MT-ND5	protein_coding	+	NA	NA	0.7	145	NA	NA
chrM	12750	+	229.1	12746	ENST00000361567	MT-ND5	protein_coding	+	0	17	0	411	0	33
chrM	12750	+	229.1	12751	ENST00000361567	MT-ND5	protein_coding	+	0	24	0	519	0	51
chrM	12750	+	229.1	12755	ENST00000361567	MT-ND5	protein_coding	+	0	28	0.2	607	1.2	85
chrM	12750	+	229.1	12752	ENST00000361567	MT-ND5	protein_coding	+	0	24	0	531	0	57
chrM	12759	+	303.8	12763	ENST00000361567	MT-ND5	protein_coding	+	0	43	0.1	735	0	109
chrM	12759	+	303.8	12755	ENST00000361567	MT-ND5	protein_coding	+	0	28	0.2	607	1.2	85
chrM	12759	+	303.8	12760	ENST00000361567	MT-ND5	protein_coding	+	0	40	0.3	683	0	104
chrM	12896	+	192.5	12892	ENST00000361567	MT-ND5	protein_coding	+	NA	NA	28.6	7	NA	NA
chrM	12896	+	192.5	12897	ENST00000361567	MT-ND5	protein_coding	+	NA	NA	28.6	7	NA	NA
chrM	13038	+	62.3	13034	ENST00000361567	MT-ND5	protein_coding	+	66.7	3	NA	NA	NA	NA
chrM	13061	+	187.6	13066	ENST00000361567	MT-ND5	protein_coding	+	NA	NA	33.3	3	0	3
chrM	13078	+	35.1	13078	ENST00000361567	MT-ND5	protein_coding	+	NA	NA	25	4	0	4
chrM	13078	+	35.1	13081	ENST00000361567	MT-ND5	protein_coding	+	NA	NA	25	4	0	4
chrM	13078	+	35.1	13079	ENST00000361567	MT-ND5	protein_coding	+	NA	NA	25	4	0	4
chrM	13078	+	35.1	13076	ENST00000361567	MT-ND5	protein_coding	+	NA	NA	33.3	3	0	4
chrM	13078	+	35.1	13083	ENST00000361567	MT-ND5	protein_coding	+	NA	NA	25	4	0	4
chrM	13132	+	59.3	13130	ENST00000361567	MT-ND5	protein_coding	+	40	5	25	4	NA	NA
chrM	13132	+	59.3	13131	ENST00000361567	MT-ND5	protein_coding	+	80	5	25	4	NA	NA
chrM	13132	+	59.3	13137	ENST00000361567	MT-ND5	protein_coding	+	NA	NA	12.5	8	NA	NA
chrM	13132	+	59.3	13132	ENST00000361567	MT-ND5	protein_coding	+	100	5	16.7	6	NA	NA
chrM	13132	+	59.3	13133	ENST00000361567	MT-ND5	protein_coding	+	100	5	14.3	7	NA	NA
chrM	13132	+	59.3	13129	ENST00000361567	MT-ND5	protein_coding	+	100	5	25	4	NA	NA
chrM	13272	+	34.7	13273	ENST00000361567	MT-ND5	protein_coding	+	NA	NA	0	4	NA	NA
chrM	13272	+	34.7	13271	ENST00000361567	MT-ND5	protein_coding	+	NA	NA	0	4	NA	NA
chrM	13347	+	24.6	13347	ENST00000361567	MT-ND5	protein_coding	+	NA	NA	0	3	NA	NA
chrM	13347	+	24.6	13348	ENST00000361567	MT-ND5	protein_coding	+	NA	NA	0	3	NA	NA
chrM	13347	+	24.6	13352	ENST00000361567	MT-ND5	protein_coding	+	NA	NA	0	3	NA	NA
chrM	13378	+	48.8	13381	ENST00000361567	MT-ND5	protein_coding	+	NA	NA	0	5	NA	NA
chrM	13378	+	48.8	13384	ENST00000361567	MT-ND5	protein_coding	+	NA	NA	0	5	NA	NA
chrM	13378	+	48.8	13375	ENST00000361567	MT-ND5	protein_coding	+	NA	NA	0	6	NA	NA
chrM	13378	+	48.8	13379	ENST00000361567	MT-ND5	protein_coding	+	NA	NA	0	5	NA	NA
chrM	13378	+	48.8	13378	ENST00000361567	MT-ND5	protein_coding	+	NA	NA	0	4	NA	NA
chrM	13431	+	127.7	13431	ENST00000361567	MT-ND5	protein_coding	+	NA	NA	0	7	0	5
chrM	13431	+	127.7	13437	ENST00000361567	MT-ND5	protein_coding	+	NA	NA	0	7	NA	NA
chrM	13431	+	127.7	13436	ENST00000361567	MT-ND5	protein_coding	+	NA	NA	0	7	NA	NA
chrM	13431	+	127.7	13432	ENST00000361567	MT-ND5	protein_coding	+	NA	NA	0	7	0	4
chrM	13457	+	29.9	13459	ENST00000361567	MT-ND5	protein_coding	+	NA	NA	0	5	NA	NA
chrM	13457	+	29.9	13456	ENST00000361567	MT-ND5	protein_coding	+	66.7	3	NA	NA	NA	NA
chrM	13457	+	29.9	13453	ENST00000361567	MT-ND5	protein_coding	+	66.7	3	NA	NA	NA	NA
chrM	13457	+	29.9	13454	ENST00000361567	MT-ND5	protein_coding	+	0	3	NA	NA	NA	NA
chrM	13457	+	29.9	13458	ENST00000361567	MT-ND5	protein_coding	+	NA	NA	0	5	NA	NA
chrM	13458	+	102.1	13459	ENST00000361567	MT-ND5	protein_coding	+	NA	NA	0	5	NA	NA
chrM	13458	+	102.1	13456	ENST00000361567	MT-ND5	protein_coding	+	66.7	3	NA	NA	NA	NA
chrM	13458	+	102.1	13454	ENST00000361567	MT-ND5	protein_coding	+	0	3	NA	NA	NA	NA
chrM	13458	+	102.1	13458	ENST00000361567	MT-ND5	protein_coding	+	NA	NA	0	5	NA	NA
chrM	13561	+	17.4	13560	ENST00000361567	MT-ND5	protein_coding	+	NA	NA	66.7	3	NA	NA
chrM	13668	+	54.1	13669	ENST00000361567	MT-ND5	protein_coding	+	NA	NA	25	8	NA	NA
chrM	13680	+	200.9	13680	ENST00000361567	MT-ND5	protein_coding	+	NA	NA	37.5	8	NA	NA
chrM	13680	+	200.9	13681	ENST00000361567	MT-ND5	protein_coding	+	NA	NA	55.6	9	NA	NA
chrM	13680	+	200.9	13679	ENST00000361567	MT-ND5	protein_coding	+	NA	NA	25	8	NA	NA
chrM	13680	+	200.9	13684	ENST00000361567	MT-ND5	protein_coding	+	NA	NA	50	10	NA	NA
chrM	13680	+	200.9	13685	ENST00000361567	MT-ND5	protein_coding	+	NA	NA	50	10	NA	NA
chrM	13680	+	200.9	13678	ENST00000361567	MT-ND5	protein_coding	+	NA	NA	25	8	NA	NA
chrM	13680	+	200.9	13683	ENST00000361567	MT-ND5	protein_coding	+	NA	NA	55.6	9	NA	NA
chrM	13695	+	867	13694	ENST00000361567	MT-ND5	protein_coding	+	NA	NA	31.2	16	NA	NA
chrM	13695	+	867	13696	ENST00000361567	MT-ND5	protein_coding	+	NA	NA	26.3	19	NA	NA
chrM	13695	+	867	13695	ENST00000361567	MT-ND5	protein_coding	+	NA	NA	27.8	18	NA	NA
chrM	13695	+	867	13693	ENST00000361567	MT-ND5	protein_coding	+	NA	NA	33.3	15	NA	NA
chrM	13712	+	47.3	13713	ENST00000361567	MT-ND5	protein_coding	+	NA	NA	33.3	27	0	9
chrM	13712	+	47.3	13714	ENST00000361567	MT-ND5	protein_coding	+	NA	NA	33.3	27	0	9
chrM	13712	+	47.3	13710	ENST00000361567	MT-ND5	protein_coding	+	NA	NA	28	25	0	9
chrM	13749	+	159.6	13750	ENST00000361567	MT-ND5	protein_coding	+	NA	NA	41.7	12	20	5
chrM	13749	+	159.6	13755	ENST00000361567	MT-ND5	protein_coding	+	100	18	71.4	7	NA	NA
chrM	13749	+	159.6	13747	ENST00000361567	MT-ND5	protein_coding	+	NA	NA	22.7	22	0	4
chrM	13984	+	296.3	13990	ENST00000361567	MT-ND5	protein_coding	+	100	3	NA	NA	NA	NA
chrM	13984	+	296.3	13983	ENST00000361567	MT-ND5	protein_coding	+	100	3	NA	NA	NA	NA
chrM	13984	+	296.3	13984	ENST00000361567	MT-ND5	protein_coding	+	100	3	NA	NA	NA	NA
chrM	13984	+	296.3	13985	ENST00000361567	MT-ND5	protein_coding	+	100	3	NA	NA	NA	NA
chrM	13984	+	296.3	13988	ENST00000361567	MT-ND5	protein_coding	+	100	3	NA	NA	NA	NA
chrM	13993	+	19.8	13990	ENST00000361567	MT-ND5	protein_coding	+	100	3	NA	NA	NA	NA
chrM	13993	+	19.8	13991	ENST00000361567	MT-ND5	protein_coding	+	100	3	NA	NA	NA	NA
chrM	14850	+	35.1	14853	ENST00000361789	MT-CYB	protein_coding	+	NA	NA	NA	NA	0	4
chrM	14850	+	35.1	14856	ENST00000361789	MT-CYB	protein_coding	+	NA	NA	NA	NA	25	4
chrM	14850	+	35.1	14849	ENST00000361789	MT-CYB	protein_coding	+	NA	NA	NA	NA	0	4
chrM	14850	+	35.1	14846	ENST00000361789	MT-CYB	protein_coding	+	NA	NA	NA	NA	33.3	3
chrM	14850	+	35.1	14851	ENST00000361789	MT-CYB	protein_coding	+	NA	NA	NA	NA	25	4
chrM	14850	+	35.1	14855	ENST00000361789	MT-CYB	protein_coding	+	NA	NA	NA	NA	25	4
chrM	14852	+	125.9	14853	ENST00000361789	MT-CYB	protein_coding	+	NA	NA	NA	NA	0	4
chrM	14852	+	125.9	14856	ENST00000361789	MT-CYB	protein_coding	+	NA	NA	NA	NA	25	4
chrM	14852	+	125.9	14849	ENST00000361789	MT-CYB	protein_coding	+	NA	NA	NA	NA	0	4
chrM	14852	+	125.9	14851	ENST00000361789	MT-CYB	protein_coding	+	NA	NA	NA	NA	25	4
chrM	14852	+	125.9	14855	ENST00000361789	MT-CYB	protein_coding	+	NA	NA	NA	NA	25	4
chrM	14855	+	128.3	14853	ENST00000361789	MT-CYB	protein_coding	+	NA	NA	NA	NA	0	4
chrM	14855	+	128.3	14856	ENST00000361789	MT-CYB	protein_coding	+	NA	NA	NA	NA	25	4
chrM	14855	+	128.3	14861	ENST00000361789	MT-CYB	protein_coding	+	NA	NA	NA	NA	25	4
chrM	14855	+	128.3	14851	ENST00000361789	MT-CYB	protein_coding	+	NA	NA	NA	NA	25	4
chrM	14855	+	128.3	14855	ENST00000361789	MT-CYB	protein_coding	+	NA	NA	NA	NA	25	4
chrM	14902	+	55.7	14907	ENST00000361789	MT-CYB	protein_coding	+	NA	NA	25	4	NA	NA
chrM	14902	+	55.7	14898	ENST00000361789	MT-CYB	protein_coding	+	NA	NA	25	4	NA	NA
chrM	14902	+	55.7	14902	ENST00000361789	MT-CYB	protein_coding	+	NA	NA	25	4	NA	NA
chrM	14902	+	55.7	14903	ENST00000361789	MT-CYB	protein_coding	+	NA	NA	25	4	NA	NA
chrM	15016	+	49.7	15017	ENST00000361789	MT-CYB	protein_coding	+	100	6	NA	NA	NA	NA
chrM	15022	+	193.3	15027	ENST00000361789	MT-CYB	protein_coding	+	83.3	6	0	4	0	3
chrM	15022	+	193.3	15023	ENST00000361789	MT-CYB	protein_coding	+	66.7	6	0	3	NA	NA
chrM	15022	+	193.3	15026	ENST00000361789	MT-CYB	protein_coding	+	83.3	6	0	4	NA	NA
chrM	15037	+	414.9	15038	ENST00000361789	MT-CYB	protein_coding	+	NA	NA	0	12	0	10
chrM	15037	+	414.9	15036	ENST00000361789	MT-CYB	protein_coding	+	100	5	0	8	0	8
chrM	15037	+	414.9	15041	ENST00000361789	MT-CYB	protein_coding	+	NA	NA	0	46	0	17
chrM	15037	+	414.9	15033	ENST00000361789	MT-CYB	protein_coding	+	16.7	6	0	8	0	5
chrM	15040	+	53.6	15038	ENST00000361789	MT-CYB	protein_coding	+	NA	NA	0	12	0	10
chrM	15040	+	53.6	15036	ENST00000361789	MT-CYB	protein_coding	+	100	5	0	8	0	8
chrM	15040	+	53.6	15041	ENST00000361789	MT-CYB	protein_coding	+	NA	NA	0	46	0	17
chrM	15040	+	53.6	15045	ENST00000361789	MT-CYB	protein_coding	+	NA	NA	0	49	0	24
chrM	15130	+	483.9	15128	ENST00000361789	MT-CYB	protein_coding	+	0	8	0	13	NA	NA
chrM	15130	+	483.9	15127	ENST00000361789	MT-CYB	protein_coding	+	0	7	0	13	NA	NA
chrM	15130	+	483.9	15131	ENST00000361789	MT-CYB	protein_coding	+	0	8	0	13	NA	NA
chrM	15155	+	56.9	15156	ENST00000361789	MT-CYB	protein_coding	+	NA	NA	0	17	NA	NA
chrM	15155	+	56.9	15155	ENST00000361789	MT-CYB	protein_coding	+	NA	NA	0	16	NA	NA
chrM	15162	+	860.7	15163	ENST00000361789	MT-CYB	protein_coding	+	NA	NA	0	22	NA	NA
chrM	15162	+	860.7	15167	ENST00000361789	MT-CYB	protein_coding	+	NA	NA	0	27	NA	NA
chrM	15177	+	416.5	15176	ENST00000361789	MT-CYB	protein_coding	+	NA	NA	0	28	NA	NA
chrM	15177	+	416.5	15175	ENST00000361789	MT-CYB	protein_coding	+	NA	NA	0	28	NA	NA
chrM	15177	+	416.5	15178	ENST00000361789	MT-CYB	protein_coding	+	NA	NA	0	30	NA	NA
chrM	15186	+	857.4	15191	ENST00000361789	MT-CYB	protein_coding	+	NA	NA	0	26	0	3
chrM	15186	+	857.4	15187	ENST00000361789	MT-CYB	protein_coding	+	NA	NA	0	25	0	3
chrM	15190	+	133.3	15195	ENST00000361789	MT-CYB	protein_coding	+	NA	NA	0	29	0	4
chrM	15190	+	133.3	15191	ENST00000361789	MT-CYB	protein_coding	+	NA	NA	0	26	0	3
chrM	15190	+	133.3	15187	ENST00000361789	MT-CYB	protein_coding	+	NA	NA	0	25	0	3
chrM	15194	+	130.7	15195	ENST00000361789	MT-CYB	protein_coding	+	NA	NA	0	29	0	4
chrM	15194	+	130.7	15200	ENST00000361789	MT-CYB	protein_coding	+	NA	NA	0	35	0	6
chrM	15194	+	130.7	15191	ENST00000361789	MT-CYB	protein_coding	+	NA	NA	0	26	0	3
chrM	15194	+	130.7	15199	ENST00000361789	MT-CYB	protein_coding	+	NA	NA	0	35	0	6
chrM	15207	+	1375.1	15206	ENST00000361789	MT-CYB	protein_coding	+	NA	NA	2.3	43	0	8
chrM	15207	+	1375.1	15203	ENST00000361789	MT-CYB	protein_coding	+	NA	NA	2.6	39	0	8
chrM	15207	+	1375.1	15207	ENST00000361789	MT-CYB	protein_coding	+	NA	NA	2.3	44	0	9
chrM	15207	+	1375.1	15212	ENST00000361789	MT-CYB	protein_coding	+	0	3	2.2	46	0	12
chrM	15207	+	1375.1	15208	ENST00000361789	MT-CYB	protein_coding	+	NA	NA	4.4	45	0	11
chrM	15211	+	56.7	15207	ENST00000361789	MT-CYB	protein_coding	+	NA	NA	2.3	44	0	9
chrM	15211	+	56.7	15212	ENST00000361789	MT-CYB	protein_coding	+	0	3	2.2	46	0	12
chrM	15211	+	56.7	15208	ENST00000361789	MT-CYB	protein_coding	+	NA	NA	4.4	45	0	11
chrM	15230	+	181.4	15231	ENST00000361789	MT-CYB	protein_coding	+	0	5	1.8	57	0	21
chrM	15252	+	97.7	15248	ENST00000361789	MT-CYB	protein_coding	+	0	7	1.2	85	0	32
chrM	15252	+	97.7	15251	ENST00000361789	MT-CYB	protein_coding	+	0	7	2.4	85	0	32
chrM	15252	+	97.7	15253	ENST00000361789	MT-CYB	protein_coding	+	0	7	1.2	84	0	28
chrM	15318	+	51.7	15319	ENST00000361789	MT-CYB	protein_coding	+	NA	NA	NA	NA	0	4
chrM	15318	+	51.7	15321	ENST00000361789	MT-CYB	protein_coding	+	NA	NA	NA	NA	0	4
chrM	15318	+	51.7	15316	ENST00000361789	MT-CYB	protein_coding	+	NA	NA	NA	NA	0	3
chrM	15318	+	51.7	15320	ENST00000361789	MT-CYB	protein_coding	+	NA	NA	NA	NA	0	4
chrM	15332	+	78.1	15333	ENST00000361789	MT-CYB	protein_coding	+	NA	NA	NA	NA	0	3
chrM	15332	+	78.1	15338	ENST00000361789	MT-CYB	protein_coding	+	NA	NA	NA	NA	0	4
chrM	15332	+	78.1	15335	ENST00000361789	MT-CYB	protein_coding	+	NA	NA	NA	NA	0	4
chrM	15332	+	78.1	15336	ENST00000361789	MT-CYB	protein_coding	+	NA	NA	NA	NA	0	4
chrM	15364	+	71.6	15370	ENST00000361789	MT-CYB	protein_coding	+	NA	NA	0	3	0	8
chrM	15364	+	71.6	15369	ENST00000361789	MT-CYB	protein_coding	+	NA	NA	0	3	0	8
chrM	15364	+	71.6	15361	ENST00000361789	MT-CYB	protein_coding	+	NA	NA	0	3	0	11
chrM	15364	+	71.6	15365	ENST00000361789	MT-CYB	protein_coding	+	NA	NA	0	3	0	9
chrM	15364	+	71.6	15368	ENST00000361789	MT-CYB	protein_coding	+	NA	NA	0	3	0	8
chrM	15367	+	165.4	15370	ENST00000361789	MT-CYB	protein_coding	+	NA	NA	0	3	0	8
chrM	15367	+	165.4	15369	ENST00000361789	MT-CYB	protein_coding	+	NA	NA	0	3	0	8
chrM	15367	+	165.4	15365	ENST00000361789	MT-CYB	protein_coding	+	NA	NA	0	3	0	9
chrM	15367	+	165.4	15372	ENST00000361789	MT-CYB	protein_coding	+	NA	NA	0	3	0	9
chrM	15367	+	165.4	15371	ENST00000361789	MT-CYB	protein_coding	+	NA	NA	0	3	0	9
chrM	15367	+	165.4	15368	ENST00000361789	MT-CYB	protein_coding	+	NA	NA	0	3	0	8
chrM	15370	+	287.6	15370	ENST00000361789	MT-CYB	protein_coding	+	NA	NA	0	3	0	8
chrM	15370	+	287.6	15369	ENST00000361789	MT-CYB	protein_coding	+	NA	NA	0	3	0	8
chrM	15370	+	287.6	15372	ENST00000361789	MT-CYB	protein_coding	+	NA	NA	0	3	0	9
chrM	15370	+	287.6	15371	ENST00000361789	MT-CYB	protein_coding	+	NA	NA	0	3	0	9
chrM	15370	+	287.6	15368	ENST00000361789	MT-CYB	protein_coding	+	NA	NA	0	3	0	8
chrM	15371	+	92	15370	ENST00000361789	MT-CYB	protein_coding	+	NA	NA	0	3	0	8
chrM	15371	+	92	15369	ENST00000361789	MT-CYB	protein_coding	+	NA	NA	0	3	0	8
chrM	15371	+	92	15372	ENST00000361789	MT-CYB	protein_coding	+	NA	NA	0	3	0	9
chrM	15371	+	92	15371	ENST00000361789	MT-CYB	protein_coding	+	NA	NA	0	3	0	9
chrM	15371	+	92	15368	ENST00000361789	MT-CYB	protein_coding	+	NA	NA	0	3	0	8
chrM	15382	+	38.1	15380	ENST00000361789	MT-CYB	protein_coding	+	NA	NA	0	3	0	8
chrM	15382	+	38.1	15382	ENST00000361789	MT-CYB	protein_coding	+	NA	NA	0	3	0	7
chrM	15382	+	38.1	15383	ENST00000361789	MT-CYB	protein_coding	+	NA	NA	0	3	0	7
chrM	15386	+	1027.2	15382	ENST00000361789	MT-CYB	protein_coding	+	NA	NA	0	3	0	7
chrM	15386	+	1027.2	15383	ENST00000361789	MT-CYB	protein_coding	+	NA	NA	0	3	0	7
chrM	15443	+	26.1	15447	ENST00000361789	MT-CYB	protein_coding	+	62.5	88	0	4	25	12
chrM	15443	+	26.1	15444	ENST00000361789	MT-CYB	protein_coding	+	60	110	0	4	25	12
chrM	15443	+	26.1	15440	ENST00000361789	MT-CYB	protein_coding	+	44.9	49	0	5	16.7	6
chrM	15443	+	26.1	15449	ENST00000361789	MT-CYB	protein_coding	+	70	110	0	4	8.3	12
chrM	15460	+	42.4	15458	ENST00000361789	MT-CYB	protein_coding	+	90.3	93	0	4	0	10
chrM	15460	+	42.4	15461	ENST00000361789	MT-CYB	protein_coding	+	85.3	75	0	4	0	9
chrM	15460	+	42.4	15456	ENST00000361789	MT-CYB	protein_coding	+	62.6	99	0	4	0	10
chrM	15460	+	42.4	15460	ENST00000361789	MT-CYB	protein_coding	+	85.2	88	0	4	0	10
chrM	15504	+	686.4	15500	ENST00000361789	MT-CYB	protein_coding	+	NA	NA	NA	NA	0	4
chrM	15504	+	686.4	15509	ENST00000361789	MT-CYB	protein_coding	+	NA	NA	NA	NA	0	4
chrM	15504	+	686.4	15503	ENST00000361789	MT-CYB	protein_coding	+	NA	NA	NA	NA	0	4
chrM	15504	+	686.4	15504	ENST00000361789	MT-CYB	protein_coding	+	NA	NA	NA	NA	0	4
chrM	15504	+	686.4	15505	ENST00000361789	MT-CYB	protein_coding	+	NA	NA	NA	NA	0	4
chrM	15516	+	255.4	15518	ENST00000361789	MT-CYB	protein_coding	+	NA	NA	NA	NA	0	4
chrM	15516	+	255.4	15517	ENST00000361789	MT-CYB	protein_coding	+	NA	NA	NA	NA	0	4
chrM	15516	+	255.4	15519	ENST00000361789	MT-CYB	protein_coding	+	NA	NA	NA	NA	0	4
chrM	15683	+	26.8	15681	ENST00000361789	MT-CYB	protein_coding	+	NA	NA	0	4	NA	NA
chrM	15683	+	26.8	15684	ENST00000361789	MT-CYB	protein_coding	+	NA	NA	0	5	NA	NA
chrM	15683	+	26.8	15689	ENST00000361789	MT-CYB	protein_coding	+	NA	NA	0	9	NA	NA
chrM	15702	+	699	15703	ENST00000361789	MT-CYB	protein_coding	+	NA	NA	0	16	NA	NA
chrM	15702	+	699	15699	ENST00000361789	MT-CYB	protein_coding	+	NA	NA	0	16	NA	NA
chrM	15702	+	699	15705	ENST00000361789	MT-CYB	protein_coding	+	NA	NA	0	16	NA	NA
chrM	15702	+	699	15701	ENST00000361789	MT-CYB	protein_coding	+	NA	NA	0	16	NA	NA
chrM	15702	+	699	15702	ENST00000361789	MT-CYB	protein_coding	+	NA	NA	0	16	NA	NA
chrM	15710	+	98.3	15710	ENST00000361789	MT-CYB	protein_coding	+	NA	NA	0	19	NA	NA
chrM	15710	+	98.3	15711	ENST00000361789	MT-CYB	protein_coding	+	NA	NA	0	18	NA	NA
chrM	15710	+	98.3	15715	ENST00000361789	MT-CYB	protein_coding	+	NA	NA	0	21	NA	NA
chrM	15790	+	124.1	15794	ENST00000361789	MT-CYB	protein_coding	+	NA	NA	4.3	47	0	8
chrM	15790	+	124.1	15790	ENST00000361789	MT-CYB	protein_coding	+	NA	NA	3.7	54	0	7
chrM	15790	+	124.1	15791	ENST00000361789	MT-CYB	protein_coding	+	NA	NA	3.8	53	0	7
chrM	15917	+	1933.3	15918	ENST00000387460	MT-TT	Mt_tRNA	+	0	8	0	21	0	4
chrM	15917	+	1933.3	15914	ENST00000387460	MT-TT	Mt_tRNA	+	0	8	0	22	0	4
chrM	15917	+	1933.3	15913	ENST00000387460	MT-TT	Mt_tRNA	+	0	8	0	22	0	4
chrM	15925	+	26.1	15927	ENST00000387460	MT-TT	Mt_tRNA	+	0	13	0	68	0	46
chrM	15925	+	26.1	15926	ENST00000387460	MT-TT	Mt_tRNA	+	0	13	0	66	0	45
chrM	15952	+	1007.1	15953	ENST00000387460	MT-TT	Mt_tRNA	+	NA	NA	0	43	0	23
chrM	15957	+	1359.2	15953	ENST00000387460	MT-TT	Mt_tRNA	+	NA	NA	0	43	0	23
chrM	15986	-	234.8	15987	ENST00000387461	MT-TP	Mt_tRNA	-	NA	NA	0	6	NA	NA
chrM	16000	-	288.6	16001	ENST00000387461	MT-TP	Mt_tRNA	-	0	5	0	9	0	8
